# Supplementary material for: Relational similarity in wild bumblebees: the role of spatial alignment complexity
Source: Anim Cogn. 2025 Nov 17;28(1):94. doi: 10.1007/s10071-025-02012-6 (PMC12628461; doi:10.1007/s10071-025-02012-6)
Supplement: Supplementary file 1 — Data and script for Experiment 1 (12 KB) [file 10071_2025_2012_MOESM1_ESM.zip]

Archive with 18 entries (17 files):
- Experiment 1/
- __MACOSX/._Experiment 1
- Experiment 1/Experiment1species_data.csv
- __MACOSX/Experiment 1/._Experiment1species_data.csv
- Experiment 1/._Experiment1species_data.csv
- Experiment 1/Experiment1location_data.csv
- __MACOSX/Experiment 1/._Experiment1location_data.csv
- Experiment 1/._Experiment1location_data.csv
- Experiment 1/Experiment1_data.csv
- __MACOSX/Experiment 1/._Experiment1_data.csv
- Experiment 1/._Experiment1_data.csv
- Experiment 1/Experiment1indiv_data.csv
- __MACOSX/Experiment 1/._Experiment1indiv_data.csv
- Experiment 1/._Experiment1indiv_data.csv
- Experiment 1/Experiment1_script.R
- __MACOSX/Experiment 1/._Experiment1_script.R
- Experiment 1/._Experiment1_script.R
- Experiment 1/.Rhistory
