# Supplementary material for: Relational similarity in wild bumblebees: the role of spatial alignment complexity
Source: Anim Cogn. 2025 Nov 17;28(1):94. doi: 10.1007/s10071-025-02012-6 (PMC12628461; doi:10.1007/s10071-025-02012-6)
Supplement: Supplementary file 1 — Data and script for Experiment 1 (12 KB) [file 10071_2025_2012_MOESM1_ESM.zip › Experiment 1/Experiment1species_data.csv]

Subject	Date Of Testing	Condition	condition	trial	Food located	food_location	Response	correct	Species	species	Sex
2	15/04/2022	Parallel	1	1	L	2	L	1	Bombus pratorum	3	F
2	15/04/2022	Parallel	1	2	R	3	R	1	Bombus pratorum	3	F
2	15/04/2022	Parallel	1	3	M	1	M	1	Bombus pratorum	3	F	No response
2	15/04/2022	Parallel	1	4	M	1	L	0	Bombus pratorum	3	F	1=correct response
2	15/04/2022	Parallel	1	5	L	2	L	1	Bombus pratorum	3	F	0=incorrect response
2	15/04/2022	Parallel	1	6	R	3	R	1	Bombus pratorum	3	F
2	15/04/2022	Parallel	1	7	R	3	R	1	Bombus pratorum	3	F
2	15/04/2022	Parallel	1	8	L	2	L	1	Bombus pratorum	3	F
2	15/04/2022	Parallel	1	9	M	1	R	0	Bombus pratorum	3	F
2	15/04/2022	Parallel	1	10	M	1	L	0	Bombus pratorum	3	F
2	15/04/2022	Parallel	1	11	L	2	L	1	Bombus pratorum	3	F
2	15/04/2022	Parallel	1	12	R	3	M	0	Bombus pratorum	3	F
4	15/04/2022	Parallel	1	1	R	3	L	0	Bombus pratorum	3	F
4	15/04/2022	Parallel	1	2	L	2	R	0	Bombus pratorum	3	F
4	15/04/2022	Parallel	1	3	M	1	L	0	Bombus pratorum	3	F
4	15/04/2022	Parallel	1	4	L	2	R	0	Bombus pratorum	3	F
4	15/04/2022	Parallel	1	5	R	3	R	1	Bombus pratorum	3	F
4	15/04/2022	Parallel	1	6	M	1	M	1	Bombus pratorum	3	F
4	15/04/2022	Parallel	1	7	M	1	L	0	Bombus pratorum	3	F
4	15/04/2022	Parallel	1	8	L	2	L	1	Bombus pratorum	3	F
4	15/04/2022	Parallel	1	9	R	3	R	1	Bombus pratorum	3	F
4	15/04/2022	Parallel	1	10	R	3	L	0	Bombus pratorum	3	F
4	15/04/2022	Parallel	1	11	L	2	R	0	Bombus pratorum	3	F
4	15/04/2022	Parallel	1	12	M	1	M	1	Bombus pratorum	3	F
9	20/04/2022	Parallel	1	1	R	3	M	0	Bombus terrestris complex	4	F
9	20/04/2022	Parallel	1	2	L	2	R	0	Bombus terrestris complex	4	F
9	20/04/2022	Parallel	1	3	M	1	R	0	Bombus terrestris complex	4	F
9	20/04/2022	Parallel	1	4	L	2	L	1	Bombus terrestris complex	4	F
9	20/04/2022	Parallel	1	5	M	1	R	0	Bombus terrestris complex	4	F
9	20/04/2022	Parallel	1	6	R	3	R	1	Bombus terrestris complex	4	F
9	20/04/2022	Parallel	1	7	M	1	L	0	Bombus terrestris complex	4	F
9	20/04/2022	Parallel	1	8	M	1	M	1	Bombus terrestris complex	4	F
9	20/04/2022	Parallel	1	9	L	2	L	1	Bombus terrestris complex	4	F
9	20/04/2022	Parallel	1	10	R	3	R	1	Bombus terrestris complex	4	F
9	20/04/2022	Parallel	1	11	R	3	R	1	Bombus terrestris complex	4	F
9	20/04/2022	Parallel	1	12	L	2	R	0	Bombus terrestris complex	4	F
10	20/04/2022	Parallel	1	1	L	2	R	0	Bombus pascuorum	2	F
10	20/04/2022	Parallel	1	2	M	1	M	1	Bombus pascuorum	2	F
10	20/04/2022	Parallel	1	3	R	3	R	1	Bombus pascuorum	2	F
10	20/04/2022	Parallel	1	4	R	3	L	0	Bombus pascuorum	2	F
10	20/04/2022	Parallel	1	5	L	2	M	0	Bombus pascuorum	2	F
10	20/04/2022	Parallel	1	6	M	1	L	0	Bombus pascuorum	2	F
10	20/04/2022	Parallel	1	7	M	1	L	0	Bombus pascuorum	2	F
10	20/04/2022	Parallel	1	8	L	2	L	1	Bombus pascuorum	2	F
10	20/04/2022	Parallel	1	9	R	3	R	1	Bombus pascuorum	2	F
10	20/04/2022	Parallel	1	10	L	2	L	1	Bombus pascuorum	2	F
10	20/04/2022	Parallel	1	11	R	3	R	1	Bombus pascuorum	2	F
10	20/04/2022	Parallel	1	12	M	1	M	1	Bombus pascuorum	2	F
11	22/04/2022	Parallel	1	1	R	3	R	1	Bombus terrestris complex	4	F
11	22/04/2022	Parallel	1	2	M	1	R	0	Bombus terrestris complex	4	F
11	22/04/2022	Parallel	1	3	L	2	M	0	Bombus terrestris complex	4	F
11	22/04/2022	Parallel	1	4	R	3	R	1	Bombus terrestris complex	4	F
11	22/04/2022	Parallel	1	5	L	2	L	1	Bombus terrestris complex	4	F
11	22/04/2022	Parallel	1	6	M	1	L	0	Bombus terrestris complex	4	F
11	22/04/2022	Parallel	1	7	M	1	M	1	Bombus terrestris complex	4	F
11	22/04/2022	Parallel	1	8	L	2	L	1	Bombus terrestris complex	4	F
11	22/04/2022	Parallel	1	9	R	3	L	0	Bombus terrestris complex	4	F
11	22/04/2022	Parallel	1	10	R	3	L	0	Bombus terrestris complex	4	F
11	22/04/2022	Parallel	1	11	M	1	R	0	Bombus terrestris complex	4	F
11	22/04/2022	Parallel	1	12	L	2	L	1	Bombus terrestris complex	4	F
12	22/04/2022	Parallel	1	1	L	2	L	1	Bombus pratorum	3	F
12	22/04/2022	Parallel	1	2	R	3	R	1	Bombus pratorum	3	F
12	22/04/2022	Parallel	1	3	M	1	R	0	Bombus pratorum	3	F
12	22/04/2022	Parallel	1	4	R	3	R	1	Bombus pratorum	3	F
12	22/04/2022	Parallel	1	5	M	1	R	0	Bombus pratorum	3	F
12	22/04/2022	Parallel	1	6	L	2	L	1	Bombus pratorum	3	F
12	22/04/2022	Parallel	1	7	L	2	L	1	Bombus pratorum	3	F
12	22/04/2022	Parallel	1	8	R	3	L	0	Bombus pratorum	3	F
12	22/04/2022	Parallel	1	9	M	1	M	1	Bombus pratorum	3	F
12	22/04/2022	Parallel	1	10	M	1	M	1	Bombus pratorum	3	F
12	22/04/2022	Parallel	1	11	L	2	L	1	Bombus pratorum	3	F
12	22/04/2022	Parallel	1	12	R	3	R	1	Bombus pratorum	3	F
15	25/04/2022	Parallel	1	1	L	2	R	0	Bombus terrestris complex	4	F
15	25/04/2022	Parallel	1	2	R	3	R	1	Bombus terrestris complex	4	F
15	25/04/2022	Parallel	1	3	M	1	R	0	Bombus terrestris complex	4	F
15	25/04/2022	Parallel	1	4	M	1	R	0	Bombus terrestris complex	4	F
15	25/04/2022	Parallel	1	5	L	2	R	0	Bombus terrestris complex	4	F
15	25/04/2022	Parallel	1	6	R	3	R	1	Bombus terrestris complex	4	F
15	25/04/2022	Parallel	1	7	R	3	R	1	Bombus terrestris complex	4	F
15	25/04/2022	Parallel	1	8	M	1	M	1	Bombus terrestris complex	4	F
15	25/04/2022	Parallel	1	9	L	2	L	1	Bombus terrestris complex	4	F
15	25/04/2022	Parallel	1	10	L	2	L	1	Bombus terrestris complex	4	F
15	25/04/2022	Parallel	1	11	R	3	R	1	Bombus terrestris complex	4	F
15	25/04/2022	Parallel	1	12	M	1	M	1	Bombus terrestris complex	4	F
17	28/04/2022	Parallel	1	1	L	2	L	1	Bombus pascuorum	2	F
17	28/04/2022	Parallel	1	2	M	1	R	0	Bombus pascuorum	2	F
17	28/04/2022	Parallel	1	3	R	3	L	0	Bombus pascuorum	2	F
17	28/04/2022	Parallel	1	4	R	3	R	1	Bombus pascuorum	2	F
17	28/04/2022	Parallel	1	5	M	1	L	0	Bombus pascuorum	2	F
17	28/04/2022	Parallel	1	6	L	2	L	1	Bombus pascuorum	2	F
17	28/04/2022	Parallel	1	7	L	2	L	1	Bombus pascuorum	2	F
17	28/04/2022	Parallel	1	8	R	3	R	1	Bombus pascuorum	2	F
17	28/04/2022	Parallel	1	9	M	1	R	0	Bombus pascuorum	2	F
17	28/04/2022	Parallel	1	10	L	2	L	1	Bombus pascuorum	2	F
17	28/04/2022	Parallel	1	11	R	3	R	1	Bombus pascuorum	2	F
17	28/04/2022	Parallel	1	12	M	1			Bombus pascuorum	2	F
18	28/04/2022	Parallel	1	1	R	3	R	1	Bombus terrestris complex	4	F
18	28/04/2022	Parallel	1	2	L	2	L	1	Bombus terrestris complex	4	F
18	28/04/2022	Parallel	1	3	M	1	M	1	Bombus terrestris complex	4	F
18	28/04/2022	Parallel	1	4	M	1	M	1	Bombus terrestris complex	4	F
18	28/04/2022	Parallel	1	5	R	3	R	1	Bombus terrestris complex	4	F
18	28/04/2022	Parallel	1	6	L	2	L	1	Bombus terrestris complex	4	F
18	28/04/2022	Parallel	1	7	L	2	L	1	Bombus terrestris complex	4	F
18	28/04/2022	Parallel	1	8	M	1	M	1	Bombus terrestris complex	4	F
18	28/04/2022	Parallel	1	9	R	3	R	1	Bombus terrestris complex	4	F
18	28/04/2022	Parallel	1	10	R	3	R	1	Bombus terrestris complex	4	F
18	28/04/2022	Parallel	1	11	L	2	L	1	Bombus terrestris complex	4	F
18	28/04/2022	Parallel	1	12	M	1	M	1	Bombus terrestris complex	4	F
20	30/04/2022	Parallel	1	1	M	1	M	1	Bombus pascuorum	2	F
20	30/04/2022	Parallel	1	2	L	2	M	0	Bombus pascuorum	2	F
20	30/04/2022	Parallel	1	3	R	3	R	1	Bombus pascuorum	2	F
20	30/04/2022	Parallel	1	4	R	3	R	1	Bombus pascuorum	2	F
20	30/04/2022	Parallel	1	5	M	1	R	0	Bombus pascuorum	2	F
20	30/04/2022	Parallel	1	6	L	2	L	1	Bombus pascuorum	2	F
20	30/04/2022	Parallel	1	7	R	3	R	1	Bombus pascuorum	2	F
20	30/04/2022	Parallel	1	8	M	1	R	0	Bombus pascuorum	2	F
20	30/04/2022	Parallel	1	9	M	1	M	1	Bombus pascuorum	2	F
20	30/04/2022	Parallel	1	10	L	2	L	1	Bombus pascuorum	2	F
20	30/04/2022	Parallel	1	11	L	2	L	1	Bombus pascuorum	2	F
20	30/04/2022	Parallel	1	12	R	3	R	1	Bombus pascuorum	2	F
22	30/04/2022	Parallel	1	1	R	3	R	1	Bombus pascuorum	2	F
22	30/04/2022	Parallel	1	2	L	2	L	1	Bombus pascuorum	2	F
22	30/04/2022	Parallel	1	3	M	1	M	1	Bombus pascuorum	2	F
22	30/04/2022	Parallel	1	4	L	2	L	1	Bombus pascuorum	2	F
22	30/04/2022	Parallel	1	5	R	3	R	1	Bombus pascuorum	2	F
22	30/04/2022	Parallel	1	6	M	1	M	1	Bombus pascuorum	2	F
22	30/04/2022	Parallel	1	7	M	1	M	1	Bombus pascuorum	2	F
22	30/04/2022	Parallel	1	8	R	3	R	1	Bombus pascuorum	2	F
22	30/04/2022	Parallel	1	9	L	2	L	1	Bombus pascuorum	2	F
22	30/04/2022	Parallel	1	10	L	2	L	1	Bombus pascuorum	2	F
22	30/04/2022	Parallel	1	11	R	3	M	0	Bombus pascuorum	2	F
22	30/04/2022	Parallel	1	12	M	1	M	1	Bombus pascuorum	2	F
24	10/05/2022	Parallel	1	1	R	3	R	1	Bombus pascuorum	2	F
24	10/05/2022	Parallel	1	2	L	2	L	1	Bombus pascuorum	2	F
24	10/05/2022	Parallel	1	3	M	1	M	1	Bombus pascuorum	2	F
24	10/05/2022	Parallel	1	4	L	2	L	1	Bombus pascuorum	2	F
24	10/05/2022	Parallel	1	5	M	1	R	0	Bombus pascuorum	2	F
24	10/05/2022	Parallel	1	6	R	3	R	1	Bombus pascuorum	2	F
24	10/05/2022	Parallel	1	7	M	1	M	1	Bombus pascuorum	2	F
24	10/05/2022	Parallel	1	8	M	1	R	0	Bombus pascuorum	2	F
24	10/05/2022	Parallel	1	9	R	3	R	1	Bombus pascuorum	2	F
24	10/05/2022	Parallel	1	10	L	2	M	0	Bombus pascuorum	2	F
24	10/05/2022	Parallel	1	11	L	2	R	0	Bombus pascuorum	2	F
24	10/05/2022	Parallel	1	12	R	3	R	1	Bombus pascuorum	2	F
25	12/05/2022	Parallel	1	1	M	1	L	0	Bombus pascuorum	2	F
25	12/05/2022	Parallel	1	2	R	3	R	1	Bombus pascuorum	2	F
25	12/05/2022	Parallel	1	3	L	2	L	1	Bombus pascuorum	2	F
25	12/05/2022	Parallel	1	4	R	3	R	1	Bombus pascuorum	2	F
25	12/05/2022	Parallel	1	5	R	3	R	1	Bombus pascuorum	2	F
25	12/05/2022	Parallel	1	6	M	1	L	0	Bombus pascuorum	2	F
25	12/05/2022	Parallel	1	7	L	2	L	1	Bombus pascuorum	2	F
25	12/05/2022	Parallel	1	8	L	2	L	1	Bombus pascuorum	2	F
25	12/05/2022	Parallel	1	9	M	1	M	1	Bombus pascuorum	2	F
25	12/05/2022	Parallel	1	10	R	3	R	1	Bombus pascuorum	2	F
25	12/05/2022	Parallel	1	11	L	2	L	1	Bombus pascuorum	2	F
25	12/05/2022	Parallel	1	12	M	1	M	1	Bombus pascuorum	2	F
26	12/05/2022	Parallel	1	1	R	3	R	1	Bombus pascuorum	2	F
26	12/05/2022	Parallel	1	2	M	1	R	0	Bombus pascuorum	2	F
26	12/05/2022	Parallel	1	3	L	2	R	0	Bombus pascuorum	2	F
26	12/05/2022	Parallel	1	4	M	1	M	1	Bombus pascuorum	2	F
26	12/05/2022	Parallel	1	5	L	2	L	1	Bombus pascuorum	2	F
26	12/05/2022	Parallel	1	6	R	3	R	1	Bombus pascuorum	2	F
26	12/05/2022	Parallel	1	7	R	3	R	1	Bombus pascuorum	2	F
26	12/05/2022	Parallel	1	8	M	1	R	0	Bombus pascuorum	2	F
26	12/05/2022	Parallel	1	9	M	1	R	0	Bombus pascuorum	2	F
26	12/05/2022	Parallel	1	10	L	2	M	0	Bombus pascuorum	2	F
26	12/05/2022	Parallel	1	11	L	2	L	1	Bombus pascuorum	2	F
26	12/05/2022	Parallel	1	12	R	3	R	1	Bombus pascuorum	2	F
29	15/05/2022	Parallel	1	1	R	3	R	1	Bombus pascuorum	2	F
29	15/05/2022	Parallel	1	2	M	1	L	0	Bombus pascuorum	2	F
29	15/05/2022	Parallel	1	3	L	2	R	0	Bombus pascuorum	2	F
29	15/05/2022	Parallel	1	4	R	3	R	1	Bombus pascuorum	2	F
29	15/05/2022	Parallel	1	5	L	2	L	1	Bombus pascuorum	2	F
29	15/05/2022	Parallel	1	6	M	1	M	1	Bombus pascuorum	2	F
29	15/05/2022	Parallel	1	7	M	1	R	0	Bombus pascuorum	2	F
29	15/05/2022	Parallel	1	8	R	3	L	0	Bombus pascuorum	2	F
29	15/05/2022	Parallel	1	9	L	2	R	0	Bombus pascuorum	2	F
29	15/05/2022	Parallel	1	10	M	1	L	0	Bombus pascuorum	2	F
29	15/05/2022	Parallel	1	11	L	2	R	0	Bombus pascuorum	2	F
29	15/05/2022	Parallel	1	12	R	3	R	1	Bombus pascuorum	2	F
43	05/06/2022	One line	0	1	R	3	R	1	Bombus pratorum	3	M
43	05/06/2022	One line	0	2	M	1	R	0	Bombus pratorum	3	M
43	05/06/2022	One line	0	3	L	2	L	0	Bombus pratorum	3	M
43	05/06/2022	One line	0	4	L	2	L	1	Bombus pratorum	3	M
43	05/06/2022	One line	0	5	R	3	R	1	Bombus pratorum	3	M
43	05/06/2022	One line	0	6	M	1	M	1	Bombus pratorum	3	M
43	05/06/2022	One line	0	7	M	1	R	0	Bombus pratorum	3	M
43	05/06/2022	One line	0	8	R	3	R	1	Bombus pratorum	3	M
43	05/06/2022	One line	0	9	L	2	L	1	Bombus pratorum	3	M
43	05/06/2022	One line	0	10	M	1	L	0	Bombus pratorum	3	M
43	05/06/2022	One line	0	11	R	3	R	1	Bombus pratorum	3	M
43	05/06/2022	One line	0	12	L	2	L	1	Bombus pratorum	3	M
44	05/06/2022	One line	0	1	L	2	R	0	Bombus pascuorum	2	F
44	05/06/2022	One line	0	2	M	1	L	0	Bombus pascuorum	2	F
44	05/06/2022	One line	0	3	R	3	R	1	Bombus pascuorum	2	F
44	05/06/2022	One line	0	4	M	1	M	1	Bombus pascuorum	2	F
44	05/06/2022	One line	0	5	R	3	R	1	Bombus pascuorum	2	F
44	05/06/2022	One line	0	6	L	2	L	1	Bombus pascuorum	2	F
44	05/06/2022	One line	0	7	L	2	L	1	Bombus pascuorum	2	F
44	05/06/2022	One line	0	8	M	1	M	1	Bombus pascuorum	2	F
44	05/06/2022	One line	0	9	R	3	R	1	Bombus pascuorum	2	F
44	05/06/2022	One line	0	10	R	3	R	1	Bombus pascuorum	2	F
44	05/06/2022	One line	0	11	M	1	M	1	Bombus pascuorum	2	F
44	05/06/2022	One line	0	12	L	2	L	1	Bombus pascuorum	2	F
47	06/06/2022	One line	0	1	R	3	R	1	Bombus pascuorum	2	F
47	06/06/2022	One line	0	2	L	2	L	1	Bombus pascuorum	2	F
47	06/06/2022	One line	0	3	M	1	M	1	Bombus pascuorum	2	F
47	06/06/2022	One line	0	4	R	3	L	0	Bombus pascuorum	2	F
47	06/06/2022	One line	0	5	M	1	M	1	Bombus pascuorum	2	F
47	06/06/2022	One line	0	6	L	2	R	0	Bombus pascuorum	2	F
47	06/06/2022	One line	0	7	L	2	L	1	Bombus pascuorum	2	F
47	06/06/2022	One line	0	8	R	3	L	0	Bombus pascuorum	2	F
47	06/06/2022	One line	0	9	R	3	R	1	Bombus pascuorum	2	F
47	06/06/2022	One line	0	10	M	1	R	0	Bombus pascuorum	2	F
47	06/06/2022	One line	0	11	M	1	L	0	Bombus pascuorum	2	F
47	06/06/2022	One line	0	12	L	2	L	1	Bombus pascuorum	2	F
48	09/06/2022	One line	0	1	L	2	L	1	Bombus pascuorum	2	F
48	09/06/2022	One line	0	2	M	1	L	0	Bombus pascuorum	2	F
48	09/06/2022	One line	0	3	R	3	R	1	Bombus pascuorum	2	F
48	09/06/2022	One line	0	4	M	1	R	0	Bombus pascuorum	2	F
48	09/06/2022	One line	0	5	L	2	L	1	Bombus pascuorum	2	F
48	09/06/2022	One line	0	6	R	3	R	1	Bombus pascuorum	2	F
48	09/06/2022	One line	0	7	L	2	L	1	Bombus pascuorum	2	F
48	09/06/2022	One line	0	8	L	2	L	1	Bombus pascuorum	2	F
48	09/06/2022	One line	0	9	R	3	L	0	Bombus pascuorum	2	F
48	09/06/2022	One line	0	10	M	1	L	0	Bombus pascuorum	2	F
48	09/06/2022	One line	0	11	M	1	M	1	Bombus pascuorum	2	F
48	09/06/2022	One line	0	12	R	3	R	1	Bombus pascuorum	2	F
50	09/06/2022	One line	0	1	R	3	L	0	Bombus pascuorum	2	F
50	09/06/2022	One line	0	2	L	2	L	1	Bombus pascuorum	2	F
50	09/06/2022	One line	0	3	M	1	L	0	Bombus pascuorum	2	F
50	09/06/2022	One line	0	4	M	1	M	1	Bombus pascuorum	2	F
50	09/06/2022	One line	0	5	L	2	L	1	Bombus pascuorum	2	F
50	09/06/2022	One line	0	6	R	3	R	1	Bombus pascuorum	2	F
50	09/06/2022	One line	0	7	R	3	R	1	Bombus pascuorum	2	F
50	09/06/2022	One line	0	8	L	2	L	1	Bombus pascuorum	2	F
50	09/06/2022	One line	0	9	M	1	L	0	Bombus pascuorum	2	F
50	09/06/2022	One line	0	10	L	2	L	1	Bombus pascuorum	2	F
50	09/06/2022	One line	0	11	R	3	R	1	Bombus pascuorum	2	F
50	09/06/2022	One line	0	12	M	1	M	1	Bombus pascuorum	2	F
53	10/06/2022	One line	0	1	L	2	L	1	Bombus pascuorum	2	F
53	10/06/2022	One line	0	2	M	1	R	0	Bombus pascuorum	2	F
53	10/06/2022	One line	0	3	R	3	R	1	Bombus pascuorum	2	F
53	10/06/2022	One line	0	4	M	1	M	1	Bombus pascuorum	2	F
53	10/06/2022	One line	0	5	L	2	R	0	Bombus pascuorum	2	F
53	10/06/2022	One line	0	6	R	3	R	1	Bombus pascuorum	2	F
53	10/06/2022	One line	0	7	L	2	L	1	Bombus pascuorum	2	F
53	10/06/2022	One line	0	8	L	2	L	1	Bombus pascuorum	2	F
53	10/06/2022	One line	0	9	R	3	L	0	Bombus pascuorum	2	F
53	10/06/2022	One line	0	10	M	1	L	0	Bombus pascuorum	2	F
53	10/06/2022	One line	0	11	M	1	M	1	Bombus pascuorum	2	F
53	10/06/2022	One line	0	12	R	3	R	1	Bombus pascuorum	2	F
55	10/06/2022	One line	0	1	R	3	R	1	Bombus pratorum	3	F
55	10/06/2022	One line	0	2	L	2	L	1	Bombus pratorum	3	F
55	10/06/2022	One line	0	3	R	3	R	1	Bombus pratorum	3	F
55	10/06/2022	One line	0	4	M	1	M	1	Bombus pratorum	3	F
55	10/06/2022	One line	0	5	M	1	R	0	Bombus pratorum	3	F
55	10/06/2022	One line	0	6	R	3	R	1	Bombus pratorum	3	F
55	10/06/2022	One line	0	7	L	2	M	0	Bombus pratorum	3	F
55	10/06/2022	One line	0	8	L	2	L	1	Bombus pratorum	3	F
55	10/06/2022	One line	0	9	R	3	R	1	Bombus pratorum	3	F
55	10/06/2022	One line	0	10	M	1	M	1	Bombus pratorum	3	F
55	10/06/2022	One line	0	11	L	2	M	0	Bombus pratorum	3	F
55	10/06/2022	One line	0	12	M	1	M	1	Bombus pratorum	3	F
56	13/06/2022	One line	0	1	L	2	L	1	Bombus pascuorum	2	F
56	13/06/2022	One line	0	2	R	3	R	1	Bombus pascuorum	2	F
56	13/06/2022	One line	0	3	M	1	R	0	Bombus pascuorum	2	F
56	13/06/2022	One line	0	4	L	2	R	0	Bombus pascuorum	2	F
56	13/06/2022	One line	0	5	M	1	M	1	Bombus pascuorum	2	F
56	13/06/2022	One line	0	6	R	3	R	1	Bombus pascuorum	2	F
56	13/06/2022	One line	0	7	M	1	L	0	Bombus pascuorum	2	F
56	13/06/2022	One line	0	8	M	1	M	1	Bombus pascuorum	2	F
56	13/06/2022	One line	0	9	R	3	M	0	Bombus pascuorum	2	F
56	13/06/2022	One line	0	10	R	3	M	0	Bombus pascuorum	2	F
56	13/06/2022	One line	0	11	L	2	L	1	Bombus pascuorum	2	F
56	13/06/2022	One line	0	12	L	2			Bombus pascuorum	2	F
58	13/06/2022	One line	0	1	R	3	R	1	Bombus terrestris complex	4	F
58	13/06/2022	One line	0	2	M	1	L	0	Bombus terrestris complex	4	F
58	13/06/2022	One line	0	3	L	2	L	1	Bombus terrestris complex	4	F
58	13/06/2022	One line	0	4	R	3	R	1	Bombus terrestris complex	4	F
58	13/06/2022	One line	0	5	R	3	R	1	Bombus terrestris complex	4	F
58	13/06/2022	One line	0	6	M	1	L	0	Bombus terrestris complex	4	F
58	13/06/2022	One line	0	7	L	2	R	0	Bombus terrestris complex	4	F
58	13/06/2022	One line	0	8	L	2	R	0	Bombus terrestris complex	4	F
58	13/06/2022	One line	0	9	M	1	R	0	Bombus terrestris complex	4	F
58	13/06/2022	One line	0	10	L	2	L	1	Bombus terrestris complex	4	F
58	13/06/2022	One line	0	11	R	3	R	1	Bombus terrestris complex	4	F
58	13/06/2022	One line	0	12	M	1	M	1	Bombus terrestris complex	4	F
59	14/06/2022	One line	0	1	M	1	M	1	Bombus pratorum	3	M
59	14/06/2022	One line	0	2	L	2	L	1	Bombus pratorum	3	M
59	14/06/2022	One line	0	3	R	3	R	1	Bombus pratorum	3	M
59	14/06/2022	One line	0	4	M	1	M	1	Bombus pratorum	3	M
59	14/06/2022	One line	0	5	R	3	R	1	Bombus pratorum	3	M
59	14/06/2022	One line	0	6	R	3	L	0	Bombus pratorum	3	M
59	14/06/2022	One line	0	7	L	2	R	0	Bombus pratorum	3	M
59	14/06/2022	One line	0	8	M	1	R	0	Bombus pratorum	3	M
59	14/06/2022	One line	0	9	M	1	R	0	Bombus pratorum	3	M
59	14/06/2022	One line	0	10	L	2	M	0	Bombus pratorum	3	M
59	14/06/2022	One line	0	11	L	2			Bombus pratorum	3	M
59	14/06/2022	One line	0	12	R	3			Bombus pratorum	3	M
62	15/06/2022	One line	0	1	M	1	M	1	Bombus pascuorum	2	F
62	15/06/2022	One line	0	2	L	2	R	0	Bombus pascuorum	2	F
62	15/06/2022	One line	0	3	R	3	R	1	Bombus pascuorum	2	F
62	15/06/2022	One line	0	4	L	2	L	1	Bombus pascuorum	2	F
62	15/06/2022	One line	0	5	M	1	R	0	Bombus pascuorum	2	F
62	15/06/2022	One line	0	6	R	3	R	1	Bombus pascuorum	2	F
62	15/06/2022	One line	0	7	R	3	R	1	Bombus pascuorum	2	F
62	15/06/2022	One line	0	8	M	1	M	1	Bombus pascuorum	2	F
62	15/06/2022	One line	0	9	L	2	L	1	Bombus pascuorum	2	F
62	15/06/2022	One line	0	10	L	2	R	0	Bombus pascuorum	2	F
62	15/06/2022	One line	0	11	M	1	R	0	Bombus pascuorum	2	F
62	15/06/2022	One line	0	12	R	3	L	0	Bombus pascuorum	2	F
64	15/06/2022	One line	0	1	M	1	L	0	Bombus pascuorum	2	F
64	15/06/2022	One line	0	2	R	3	R	1	Bombus pascuorum	2	F
64	15/06/2022	One line	0	3	L	2	L	1	Bombus pascuorum	2	F
64	15/06/2022	One line	0	4	R	3	R	1	Bombus pascuorum	2	F
64	15/06/2022	One line	0	5	M	1	M	1	Bombus pascuorum	2	F
64	15/06/2022	One line	0	6	M	1	R	0	Bombus pascuorum	2	F
64	15/06/2022	One line	0	7	L	2	L	1	Bombus pascuorum	2	F
64	15/06/2022	One line	0	8	L	2	L	1	Bombus pascuorum	2	F
64	15/06/2022	One line	0	9	R	3	L	0	Bombus pascuorum	2	F
64	15/06/2022	One line	0	10	M	1	L	0	Bombus pascuorum	2	F
64	15/06/2022	One line	0	11	R	3	R	1	Bombus pascuorum	2	F
64	15/06/2022	One line	0	12	L	2	L	1	Bombus pascuorum	2	F
68	16/06/2022	One line	0	1	R	3	M	0	Bombus terrestris complex	4	F
68	16/06/2022	One line	0	2	M	1	M	1	Bombus terrestris complex	4	F
68	16/06/2022	One line	0	3	L	2	L	1	Bombus terrestris complex	4	F
68	16/06/2022	One line	0	4	R	3	R	1	Bombus terrestris complex	4	F
68	16/06/2022	One line	0	5	L	2	M	0	Bombus terrestris complex	4	F
68	16/06/2022	One line	0	6	L	2	R	0	Bombus terrestris complex	4	F
68	16/06/2022	One line	0	7	M	1	R	0	Bombus terrestris complex	4	F
68	16/06/2022	One line	0	8	M	1	R	0	Bombus terrestris complex	4	F
68	16/06/2022	One line	0	9	R	3	R	1	Bombus terrestris complex	4	F
68	16/06/2022	One line	0	10	R	3	R	1	Bombus terrestris complex	4	F
68	16/06/2022	One line	0	11	L	2	M	0	Bombus terrestris complex	4	F
68	16/06/2022	One line	0	12	M	1	L	0	Bombus terrestris complex	4	F
