# Supplementary material for: Relational similarity in wild bumblebees: the role of spatial alignment complexity
Source: Anim Cogn. 2025 Nov 17;28(1):94. doi: 10.1007/s10071-025-02012-6 (PMC12628461; doi:10.1007/s10071-025-02012-6)
Supplement: Supplementary file 1 — Data and script for Experiment 1 (12 KB) [file 10071_2025_2012_MOESM1_ESM.zip › Experiment 1/Experiment1location_data.csv]

Subject	left	middle	right	chance
2	100	25	75	33.33
4	25	50	50	33.33
9	50	25	75	33.33
10	50	50	75	33.33
11	75	25	50	33.33
12	100	50	75	33.33
15	50	50	100	33.33
17	100	0	75	33.33
18	100	100	100	33.33
20	75	50	100	33.33
22	100	100	75	33.33
24	50	50	100	33.33
25	100	50	100	33.33
26	50	25	100	33.33
29	25	25	75	33.33
43	75	25	100	33.33
44	75	75	100	33.33
47	75	50	50	33.33
48	100	25	75	33.33
50	100	50	75	33.33
53	75	50	75	33.33
55	50	75	100	33.33
56	66.66	50	50	33.33
58	50	25	100	33.33
59	33.33	50	66.66	33.33
62	50	50	75	33.33
64	100	25	75	33.33
66	75	25	75	33.33
68	25	25	75	33.33
72	75	100	75	33.33
