# Supplementary material for: Relational similarity in wild bumblebees: the role of spatial alignment complexity
Source: Anim Cogn. 2025 Nov 17;28(1):94. doi: 10.1007/s10071-025-02012-6 (PMC12628461; doi:10.1007/s10071-025-02012-6)
Supplement: Supplementary file 1 — Data and script for Experiment 1 (12 KB) [file 10071_2025_2012_MOESM1_ESM.zip › Experiment 1/Experiment1indiv_data.csv]

Subject	parallel	Subject	oneline	chance
2	66.66	43	66.66	33.33
4	41.66	44	83.33	33.33
9	50	47	58.33	33.33
10	58.33	48	66.66	33.33
11	50	50	75	33.33
12	75	53	66.66	33.33
15	66.66	55	75	33.33
17	63.63	56	54.54	33.33
18	100	58	58.33	33.33
20	75	59	50	33.33
22	91.66	62	58.33	33.33
24	66.66	64	66.66	33.33
25	83.33	66	58.33	33.33
26	58.33	68	41.66	33.33
29	41.66	72	83.33	33.33
