# Supplementary material for: Relational similarity in wild bumblebees: the role of spatial alignment complexity
Source: Anim Cogn. 2025 Nov 17;28(1):94. doi: 10.1007/s10071-025-02012-6 (PMC12628461; doi:10.1007/s10071-025-02012-6)
Supplement: Supplementary file 1 — Data and script for Experiment 1 (12 KB) [file 10071_2025_2012_MOESM1_ESM.zip › Experiment 1/Experiment1_script.R]

library("lme4")
library ("tidyverse")
library(lme4); library(optimx)

main.data <- read_csv ("Experiment1_data.csv") 

##Generalized linear mixed model with interaction (only subject as random factor)

b=glmer (correct ~ factor (condition) + factor (food_location) + condition:food_location + (1|Subject), family=binomial, data=main.data)
summary (b)

b.without=glmer(correct ~ (1|Subject), family=binomial, data=main.data)
anova(b.without, b)

confint(b)

##Generalized linear mixed model (without interaction)

b=glmer (correct ~ factor (condition) + factor (food_location) + (1|Subject), family=binomial, data=main.data)
summary (b)

b.without=glmer(correct ~ (1|Subject), family=binomial, data=main.data)
anova(b.without, b)

confint(b)


##Wilcoxon test

indiv.data <- read_csv ("Experiment1indiv_data.csv")
psych: describe (indiv.data)
wilcox.test(indiv.data$parallel, indiv.data$chance, paired=TRUE)
wilcox.test(indiv.data$oneline, indiv.data$chance, paired=TRUE)

indiv.data <- read_csv ("Experiment1location_data.csv")
psych: describe (indiv.data)
wilcox.test(indiv.data$left, indiv.data$chance, paired=TRUE)
wilcox.test(indiv.data$middle, indiv.data$chance, paired=TRUE)
wilcox.test(indiv.data$right, indiv.data$chance, paired=TRUE)


##EXTRA-ANALYSES
##Generalized linear mixed model including trial with interaction (only subject as random factor)

b=glmer (correct ~ trial + factor (condition) + factor (food_location) + condition:food_location + (1|Subject), family=binomial, data=main.data)
summary (b)

b.without=glmer(correct ~ (1|Subject), family=binomial, data=main.data)
anova(b.without, b)

confint(b)

##Generalized linear mixed model (without interaction)

b=glmer (correct ~ trial + factor (condition) + factor (food_location) + (1|Subject), family=binomial, data=main.data)
summary (b)

b.without=glmer(correct ~ (1|Subject), family=binomial, data=main.data)
anova(b.without, b)

confint(b)

##Generalized linear mixed model with species as a factor (only subject as random factor)

main.data <- read_csv ("Experiment1species_data.csv") 

b=glmer (correct ~ species + factor (condition) + factor (food_location) + (1|Subject), family=binomial, data=main.data)
summary (b)

b.without=glmer(correct ~ (1|Subject), family=binomial, data=main.data)
anova(b.without, b)

confint(b)
