# Supplementary material for: Relational similarity in wild bumblebees: the role of spatial alignment complexity
Source: Anim Cogn. 2025 Nov 17;28(1):94. doi: 10.1007/s10071-025-02012-6 (PMC12628461; doi:10.1007/s10071-025-02012-6)
Supplement: Supplementary file 2 — Data and script for Experiment 2 (8 KB) [file 10071_2025_2012_MOESM2_ESM.zip]

Archive with 10 entries (9 files):
- Experiment 2/
- __MACOSX/._Experiment 2
- Experiment 2/Experiment2_data.csv
- __MACOSX/Experiment 2/._Experiment2_data.csv
- Experiment 2/Experiment2_script.R
- __MACOSX/Experiment 2/._Experiment2_script.R
- Experiment 2/Experiment2indiv_data.csv
- __MACOSX/Experiment 2/._Experiment2indiv_data.csv
- Experiment 2/Experiment2species_data.csv
- __MACOSX/Experiment 2/._Experiment2species_data.csv
