# Supplementary material for: Relational similarity in wild bumblebees: the role of spatial alignment complexity
Source: Anim Cogn. 2025 Nov 17;28(1):94. doi: 10.1007/s10071-025-02012-6 (PMC12628461; doi:10.1007/s10071-025-02012-6)
Supplement: Supplementary file 2 — Data and script for Experiment 2 (8 KB) [file 10071_2025_2012_MOESM2_ESM.zip › Experiment 2/Experiment2_data.csv]

Subject	Date Of Testing	Condition	condition	trial	Food located	Food_location	food_location	Response	correct	Species	species	Sex
74	21/06/2022	Right to left	1	1	R	B1	1	M	0	Bombus pratorum	3	M
74	21/06/2022	Right to left	1	2	L	B3	3	R	0	Bombus pratorum	3	M
74	21/06/2022	Right to left	1	3	M	B2	2	M	1	Bombus pratorum	3	M
74	21/06/2022	Right to left	1	4	M	B2	2	L	0	Bombus pratorum	3	M
74	21/06/2022	Right to left	1	5	L	B3	3	M	0	Bombus pratorum	3	M	No response
74	21/06/2022	Right to left	1	6	R	B1	1	R	1	Bombus pratorum	3	M	1=correct response
74	21/06/2022	Right to left	1	7	R	B1	1	R	1	Bombus pratorum	3	M	0=incorrect response
74	21/06/2022	Right to left	1	8	L	B3	3	M	0	Bombus pratorum	3	M
74	21/06/2022	Right to left	1	9	L	B3	3	L	1	Bombus pratorum	3	M
74	21/06/2022	Right to left	1	10	M	B2	2	L	0	Bombus pratorum	3	M
74	21/06/2022	Right to left	1	11	M	B2	2	M	1	Bombus pratorum	3	M
74	21/06/2022	Right to left	1	12	R	B1	1	M	0	Bombus pratorum	3	M
76	21/06/2022	Left to right	0	1	L	B1	1	L	1	Bombus pratorum	3	M
76	21/06/2022	Left to right	0	2	R	B3	3	M	0	Bombus pratorum	3	M
76	21/06/2022	Left to right	0	3	M	B2	2	L	0	Bombus pratorum	3	M
76	21/06/2022	Left to right	0	4	R	B3	3	R	1	Bombus pratorum	3	M
76	21/06/2022	Left to right	0	5	R	B3	3	M	0	Bombus pratorum	3	M
76	21/06/2022	Left to right	0	6	M	B2	2	L	0	Bombus pratorum	3	M
76	21/06/2022	Left to right	0	7	L	B1	1	M	0	Bombus pratorum	3	M
76	21/06/2022	Left to right	0	8	L	B1	1	L	1	Bombus pratorum	3	M
76	21/06/2022	Left to right	0	9	M	B2	2	M	1	Bombus pratorum	3	M
76	21/06/2022	Left to right	0	10	M	B2	2	M	1	Bombus pratorum	3	M
76	21/06/2022	Left to right	0	11	R	B3	3	R	1	Bombus pratorum	3	M
76	21/06/2022	Left to right	0	12	L	B1	1	L	1	Bombus pratorum	3	M
85	25/06/2022	Right to left	1	1	R	B1	1	R	1	Bombus terrestris complex	4	F
85	25/06/2022	Right to left	1	2	M	B2	2	R	0	Bombus terrestris complex	4	F
85	25/06/2022	Right to left	1	3	L	B3	3	R	0	Bombus terrestris complex	4	F
85	25/06/2022	Right to left	1	4	L	B3	3	L	1	Bombus terrestris complex	4	F
85	25/06/2022	Right to left	1	5	M	B2	2	M	1	Bombus terrestris complex	4	F
85	25/06/2022	Right to left	1	6	R	B1	1	L	0	Bombus terrestris complex	4	F
85	25/06/2022	Right to left	1	7	R	B1	1	R	1	Bombus terrestris complex	4	F
85	25/06/2022	Right to left	1	8	L	B3	3	L	1	Bombus terrestris complex	4	F
85	25/06/2022	Right to left	1	9	L	B3	3	L	1	Bombus terrestris complex	4	F
85	25/06/2022	Right to left	1	10	M	B2	2	M	1	Bombus terrestris complex	4	F
85	25/06/2022	Right to left	1	11	M	B2	2	L	0	Bombus terrestris complex	4	F
85	25/06/2022	Right to left	1	12	R	B1	1	R	1	Bombus terrestris complex	4	F
87	29/06/2022	Right to left	1	1	L	B3	3	M	0	Bombus pascuorum	2	F
87	29/06/2022	Right to left	1	2	M	B2	2	M	1	Bombus pascuorum	2	F
87	29/06/2022	Right to left	1	3	R	B1	1	R	1	Bombus pascuorum	2	F
87	29/06/2022	Right to left	1	4	R	B1	1	R	1	Bombus pascuorum	2	F
87	29/06/2022	Right to left	1	5	M	B2	2	L	0	Bombus pascuorum	2	F
87	29/06/2022	Right to left	1	6	L	B3	3	M	0	Bombus pascuorum	2	F
87	29/06/2022	Right to left	1	7	L	B3	3	M	0	Bombus pascuorum	2	F
87	29/06/2022	Right to left	1	8	M	B2	2	M	1	Bombus pascuorum	2	F
87	29/06/2022	Right to left	1	9	M	B2	2	R	0	Bombus pascuorum	2	F
87	29/06/2022	Right to left	1	10	R	B1	1	R	1	Bombus pascuorum	2	F
87	29/06/2022	Right to left	1	11	R	B1	1	R	1	Bombus pascuorum	2	F
87	29/06/2022	Right to left	1	12	L	B3	3	L	1	Bombus pascuorum	2	F
91	30/06/2022	Right to left	1	1	M	B2	2	M	1	Bombus pascuorum	2	F
91	30/06/2022	Right to left	1	2	R	B1	1	R	1	Bombus pascuorum	2	F
91	30/06/2022	Right to left	1	3	L	B3	3	M	0	Bombus pascuorum	2	F
91	30/06/2022	Right to left	1	4	L	B3	3	R	0	Bombus pascuorum	2	F
91	30/06/2022	Right to left	1	5	M	B2	2	L	0	Bombus pascuorum	2	F
91	30/06/2022	Right to left	1	6	R	B1	1	R	1	Bombus pascuorum	2	F
91	30/06/2022	Right to left	1	7	L	B3	3	L	1	Bombus pascuorum	2	F
91	30/06/2022	Right to left	1	8	M	B2	2	M	1	Bombus pascuorum	2	F
91	30/06/2022	Right to left	1	9	M	B2	2	M	1	Bombus pascuorum	2	F
91	30/06/2022	Right to left	1	10	R	B1	1	M	0	Bombus pascuorum	2	F
91	30/06/2022	Right to left	1	11	L	B3	3	R	0	Bombus pascuorum	2	F
91	30/06/2022	Right to left	1	12	R	B1	1			Bombus pascuorum	2	F
93	30/06/2022	Left to right	0	1	R	B3	3	R	1	Bombus terrestris complex	4	F
93	30/06/2022	Left to right	0	2	L	B1	1	L	1	Bombus terrestris complex	4	F
93	30/06/2022	Left to right	0	3	M	B2	2	M	1	Bombus terrestris complex	4	F
93	30/06/2022	Left to right	0	4	M	B2	2	M	1	Bombus terrestris complex	4	F
93	30/06/2022	Left to right	0	5	L	B1	1	M	0	Bombus terrestris complex	4	F
93	30/06/2022	Left to right	0	6	R	B3	3	R	1	Bombus terrestris complex	4	F
93	30/06/2022	Left to right	0	7	R	B3	3	L	0	Bombus terrestris complex	4	F
93	30/06/2022	Left to right	0	8	L	B1	1	L	1	Bombus terrestris complex	4	F
93	30/06/2022	Left to right	0	9	L	B1	1	R	0	Bombus terrestris complex	4	F
93	30/06/2022	Left to right	0	10	M	B2	2	L	0	Bombus terrestris complex	4	F
93	30/06/2022	Left to right	0	11	M	B2	2	M	1	Bombus terrestris complex	4	F
93	30/06/2022	Left to right	0	12	R	B3	3			Bombus terrestris complex	4	F
95	01/07/2022	Right to left	1	1	L	B3	3	L	1	Bombus terrestris complex	4	F
95	01/07/2022	Right to left	1	2	R	B1	1	M	0	Bombus terrestris complex	4	F
95	01/07/2022	Right to left	1	3	M	B2	2	L	0	Bombus terrestris complex	4	F
95	01/07/2022	Right to left	1	4	R	B1	1	M	0	Bombus terrestris complex	4	F
95	01/07/2022	Right to left	1	5	L	B3	3	L	1	Bombus terrestris complex	4	F
95	01/07/2022	Right to left	1	6	L	B3	3	L	1	Bombus terrestris complex	4	F
95	01/07/2022	Right to left	1	7	M	B2	2	R	0	Bombus terrestris complex	4	F
95	01/07/2022	Right to left	1	8	M	B2	2	L	0	Bombus terrestris complex	4	F
95	01/07/2022	Right to left	1	9	R	B1	1	M	0	Bombus terrestris complex	4	F
95	01/07/2022	Right to left	1	10	R	B1	1	R	1	Bombus terrestris complex	4	F
95	01/07/2022	Right to left	1	11	L	B3	3	L	1	Bombus terrestris complex	4	F
95	01/07/2022	Right to left	1	12	M	B2	2	M	1	Bombus terrestris complex	4	F
96	01/07/2022	Left to right	0	1	M	B2	2	R	0	Bombus pascuorum	2	F
96	01/07/2022	Left to right	0	2	L	B1	1	M	0	Bombus pascuorum	2	F
96	01/07/2022	Left to right	0	3	R	B3	3	R	1	Bombus pascuorum	2	F
96	01/07/2022	Left to right	0	4	M	B2	2	R	0	Bombus pascuorum	2	F
96	01/07/2022	Left to right	0	5	L	B1	1	M	0	Bombus pascuorum	2	F
96	01/07/2022	Left to right	0	6	R	B3	3	M	0	Bombus pascuorum	2	F
96	01/07/2022	Left to right	0	7	R	B3	3	R	1	Bombus pascuorum	2	F
96	01/07/2022	Left to right	0	8	M	B2	2	M	1	Bombus pascuorum	2	F
96	01/07/2022	Left to right	0	9	M	B2	2	R	0	Bombus pascuorum	2	F
96	01/07/2022	Left to right	0	10	L	B1	1	L	1	Bombus pascuorum	2	F
96	01/07/2022	Left to right	0	11	L	B1	1	L	1	Bombus pascuorum	2	F
96	01/07/2022	Left to right	0	12	R	B3	3	R	1	Bombus pascuorum	2	F
97	02/07/2022	Left to right	0	1	R	B3	3	M	0	Bombus pascuorum	2	F
97	02/07/2022	Left to right	0	2	M	B2	2	L	0	Bombus pascuorum	2	F
97	02/07/2022	Left to right	0	3	L	B1	1	L	1	Bombus pascuorum	2	F
97	02/07/2022	Left to right	0	4	L	B1	1	L	1	Bombus pascuorum	2	F
97	02/07/2022	Left to right	0	5	R	B3	3	M	0	Bombus pascuorum	2	F
97	02/07/2022	Left to right	0	6	M	B2	2	M	1	Bombus pascuorum	2	F
97	02/07/2022	Left to right	0	7	L	B1	1	L	1	Bombus pascuorum	2	F
97	02/07/2022	Left to right	0	8	R	B3	3	R	1	Bombus pascuorum	2	F
97	02/07/2022	Left to right	0	9	R	B3	3	R	1	Bombus pascuorum	2	F
97	02/07/2022	Left to right	0	10	L	B1	1	L	1	Bombus pascuorum	2	F
97	02/07/2022	Left to right	0	11	M	B2	2	L	0	Bombus pascuorum	2	F
97	02/07/2022	Left to right	0	12	M	B2	2	L	0	Bombus pascuorum	2	F
103	04/07/2022	Right to left	1	1	L	B3	3	R	0	Bombus terrestris complex	4	F
103	04/07/2022	Right to left	1	2	R	B1	1	R	1	Bombus terrestris complex	4	F
103	04/07/2022	Right to left	1	3	M	B2	2	M	1	Bombus terrestris complex	4	F
103	04/07/2022	Right to left	1	4	M	B2	2	M	1	Bombus terrestris complex	4	F
103	04/07/2022	Right to left	1	5	R	B1	1	R	1	Bombus terrestris complex	4	F
103	04/07/2022	Right to left	1	6	L	B3	3	R	0	Bombus terrestris complex	4	F
103	04/07/2022	Right to left	1	7	L	B3	3	M	0	Bombus terrestris complex	4	F
103	04/07/2022	Right to left	1	8	R	B1	1	M	0	Bombus terrestris complex	4	F
103	04/07/2022	Right to left	1	9	M	B2	2	R	0	Bombus terrestris complex	4	F
103	04/07/2022	Right to left	1	10	R	B1	1	R	1	Bombus terrestris complex	4	F
103	04/07/2022	Right to left	1	11	M	B2	2	M	1	Bombus terrestris complex	4	F
103	04/07/2022	Right to left	1	12	L	B3	3	L	1	Bombus terrestris complex	4	F
104	04/07/2022	Left to right	0	1	M	B2	2	M	1	Bombus terrestris complex	4	F
104	04/07/2022	Left to right	0	2	R	B3	3	L	0	Bombus terrestris complex	4	F
104	04/07/2022	Left to right	0	3	L	B1	1	L	1	Bombus terrestris complex	4	F
104	04/07/2022	Left to right	0	4	M	B2	2	L	0	Bombus terrestris complex	4	F
104	04/07/2022	Left to right	0	5	L	B1	1	L	1	Bombus terrestris complex	4	F
104	04/07/2022	Left to right	0	6	L	B1	1	L	1	Bombus terrestris complex	4	F
104	04/07/2022	Left to right	0	7	R	B3	3	M	0	Bombus terrestris complex	4	F
104	04/07/2022	Left to right	0	8	R	B3	3	M	0	Bombus terrestris complex	4	F
104	04/07/2022	Left to right	0	9	M	B2	2	M	1	Bombus terrestris complex	4	F
104	04/07/2022	Left to right	0	10	M	B2	2	L	0	Bombus terrestris complex	4	F
104	04/07/2022	Left to right	0	11	R	B3	3	M	0	Bombus terrestris complex	4	F
104	04/07/2022	Left to right	0	12	L	B1	1	M	0	Bombus terrestris complex	4	F
106	05/07/2022	Right to left	1	1	L	B3	3	L	1	Bombus hypnorum	1	F
106	05/07/2022	Right to left	1	2	M	B2	2	M	1	Bombus hypnorum	1	F
106	05/07/2022	Right to left	1	3	R	B1	1	L	0	Bombus hypnorum	1	F
106	05/07/2022	Right to left	1	4	L	B3	3	L	1	Bombus hypnorum	1	F
106	05/07/2022	Right to left	1	5	R	B1	1	R	1	Bombus hypnorum	1	F
106	05/07/2022	Right to left	1	6	M	B2	2	M	1	Bombus hypnorum	1	F
106	05/07/2022	Right to left	1	7	M	B2	2	M	1	Bombus hypnorum	1	F
106	05/07/2022	Right to left	1	8	L	B3	3	L	1	Bombus hypnorum	1	F
106	05/07/2022	Right to left	1	9	R	B1	1	R	1	Bombus hypnorum	1	F
106	05/07/2022	Right to left	1	10	R	B1	1	R	1	Bombus hypnorum	1	F
106	05/07/2022	Right to left	1	11	L	B3	3	R	0	Bombus hypnorum	1	F
106	05/07/2022	Right to left	1	12	M	B2	2	L	0	Bombus hypnorum	1	F
110	06/07/2022	Left to right	0	1	R	B3	3	R	1	Bombus terrestris complex	4	F
110	06/07/2022	Left to right	0	2	L	B1	1	R	0	Bombus terrestris complex	4	F
110	06/07/2022	Left to right	0	3	M	B2	2	L	0	Bombus terrestris complex	4	F
110	06/07/2022	Left to right	0	4	L	B1	1	L	1	Bombus terrestris complex	4	F
110	06/07/2022	Left to right	0	5	R	B3	3	R	1	Bombus terrestris complex	4	F
110	06/07/2022	Left to right	0	6	M	B2	2	L	0	Bombus terrestris complex	4	F
110	06/07/2022	Left to right	0	7	M	B2	2			Bombus terrestris complex	4	F
110	06/07/2022	Left to right	0	8	L	B1	1	L	1	Bombus terrestris complex	4	F
110	06/07/2022	Left to right	0	9	R	B3	3	L	0	Bombus terrestris complex	4	F
110	06/07/2022	Left to right	0	10	R	B3	3	M	0	Bombus terrestris complex	4	F
110	06/07/2022	Left to right	0	11	L	B1	1	L	1	Bombus terrestris complex	4	F
110	06/07/2022	Left to right	0	12	M	B2	2			Bombus terrestris complex	4	F
111	06/07/2022	Right to left	1	1	M	B2	2	M	1	Bombus terrestris complex	4	F
111	06/07/2022	Right to left	1	2	L	B3	3	M	0	Bombus terrestris complex	4	F
111	06/07/2022	Right to left	1	3	R	B1	1	R	1	Bombus terrestris complex	4	F
111	06/07/2022	Right to left	1	4	M	B2	2	L	0	Bombus terrestris complex	4	F
111	06/07/2022	Right to left	1	5	R	B1	1	R	1	Bombus terrestris complex	4	F
111	06/07/2022	Right to left	1	6	R	B1	1	R	1	Bombus terrestris complex	4	F
111	06/07/2022	Right to left	1	7	L	B3	3	M	0	Bombus terrestris complex	4	F
111	06/07/2022	Right to left	1	8	M	B2	2	L	0	Bombus terrestris complex	4	F
111	06/07/2022	Right to left	1	9	L	B3	3	L	1	Bombus terrestris complex	4	F
111	06/07/2022	Right to left	1	10	M	B3	3	M	1	Bombus terrestris complex	4	F
111	06/07/2022	Right to left	1	11	R	B1	1			Bombus terrestris complex	4	F
111	06/07/2022	Right to left	1	12	L	B2	2			Bombus terrestris complex	4	F
112	07/07/2022	Right to left	1	1	R	B1	1	R	1	Bombus pascuorum	2	F
112	07/07/2022	Right to left	1	2	M	B2	2	R	0	Bombus pascuorum	2	F
112	07/07/2022	Right to left	1	3	L	B3	3	L	1	Bombus pascuorum	2	F
112	07/07/2022	Right to left	1	4	M	B2	2	R	0	Bombus pascuorum	2	F
112	07/07/2022	Right to left	1	5	R	B1	1	R	1	Bombus pascuorum	2	F
112	07/07/2022	Right to left	1	6	L	B3	3	L	1	Bombus pascuorum	2	F
112	07/07/2022	Right to left	1	7	L	B3	3	L	1	Bombus pascuorum	2	F
112	07/07/2022	Right to left	1	8	M	B2	2	M	1	Bombus pascuorum	2	F
112	07/07/2022	Right to left	1	9	M	B2	2	R	0	Bombus pascuorum	2	F
112	07/07/2022	Right to left	1	10	R	B1	1	R	1	Bombus pascuorum	2	F
112	07/07/2022	Right to left	1	11	L	B3	3	L	1	Bombus pascuorum	2	F
112	07/07/2022	Right to left	1	12	R	B1	1			Bombus pascuorum	2	F
117	07/07/2022	Left to right	0	1	L	B1	1	L	1	Bombus terrestris complex	4	F
117	07/07/2022	Left to right	0	2	R	B3	3	M	0	Bombus terrestris complex	4	F
117	07/07/2022	Left to right	0	3	M	B2	2	M	1	Bombus terrestris complex	4	F
117	07/07/2022	Left to right	0	4	R	B3	3	R	1	Bombus terrestris complex	4	F
117	07/07/2022	Left to right	0	5	L	B1	1	R	0	Bombus terrestris complex	4	F
117	07/07/2022	Left to right	0	6	M	B2	2	L	0	Bombus terrestris complex	4	F
117	07/07/2022	Left to right	0	7	R	B3	3	M	0	Bombus terrestris complex	4	F
117	07/07/2022	Left to right	0	8	R	B3	3	L	0	Bombus terrestris complex	4	F
117	07/07/2022	Left to right	0	9	L	B1	1	R	0	Bombus terrestris complex	4	F
117	07/07/2022	Left to right	0	10	M	B2	2	M	1	Bombus terrestris complex	4	F
117	07/07/2022	Left to right	0	11	M	B2	2	R	0	Bombus terrestris complex	4	F
117	07/07/2022	Left to right	0	12	L	B1	1	M	0	Bombus terrestris complex	4	F
120	08/07/2022	Left to right	0	1	M	B2	2	L	0	Bombus hypnorum	1	F
120	08/07/2022	Left to right	0	2	L	B1	1	L	1	Bombus hypnorum	1	F
120	08/07/2022	Left to right	0	3	R	B3	3	L	0	Bombus hypnorum	1	F
120	08/07/2022	Left to right	0	4	M	B2	2	M	1	Bombus hypnorum	1	F
120	08/07/2022	Left to right	0	5	R	B3	3	M	0	Bombus hypnorum	1	F
120	08/07/2022	Left to right	0	6	L	B1	1			Bombus hypnorum	1	F
120	08/07/2022	Left to right	0	7	L	B1	1	L	1	Bombus hypnorum	1	F
120	08/07/2022	Left to right	0	8	R	B3	3	L	0	Bombus hypnorum	1	F
120	08/07/2022	Left to right	0	9	M	B2	2	L	0	Bombus hypnorum	1	F
120	08/07/2022	Left to right	0	10	M	B2	2	M	1	Bombus hypnorum	1	F
120	08/07/2022	Left to right	0	11	L	B1	1	L	1	Bombus hypnorum	1	F
120	08/07/2022	Left to right	0	12	R	B3	3	M	0	Bombus hypnorum	1	F
121	08/07/2022	Right to left	1	1	R	B1	1	R	1	Bombus terrestris complex	4	F
121	08/07/2022	Right to left	1	2	L	B3	3	L	1	Bombus terrestris complex	4	F
121	08/07/2022	Right to left	1	3	M	B2	2	R	0	Bombus terrestris complex	4	F
121	08/07/2022	Right to left	1	4	R	B1	1	R	1	Bombus terrestris complex	4	F
121	08/07/2022	Right to left	1	5	L	B3	3	M	0	Bombus terrestris complex	4	F
121	08/07/2022	Right to left	1	6	R	B1	1	R	1	Bombus terrestris complex	4	F
121	08/07/2022	Right to left	1	7	M	B2	2	R	0	Bombus terrestris complex	4	F
121	08/07/2022	Right to left	1	8	M	B2	2	M	1	Bombus terrestris complex	4	F
121	08/07/2022	Right to left	1	9	R	B1	1	R	1	Bombus terrestris complex	4	F
121	08/07/2022	Right to left	1	10	L	B3	3	L	1	Bombus terrestris complex	4	F
121	08/07/2022	Right to left	1	11	L	B3	3	L	1	Bombus terrestris complex	4	F
121	08/07/2022	Right to left	1	12	M	B2	2	M	1	Bombus terrestris complex	4	F
123	09/07/2022	Left to right	0	1	R	B3	3	R	1	Bombus pascuorum	2	F
123	09/07/2022	Left to right	0	2	L	B1	1	L	1	Bombus pascuorum	2	F
123	09/07/2022	Left to right	0	3	M	B2	2	L	0	Bombus pascuorum	2	F
123	09/07/2022	Left to right	0	4	M	B2	2	M	1	Bombus pascuorum	2	F
123	09/07/2022	Left to right	0	5	L	B1	1	R	0	Bombus pascuorum	2	F
123	09/07/2022	Left to right	0	6	R	B3	3	R	1	Bombus pascuorum	2	F
123	09/07/2022	Left to right	0	7	L	B1	1	M	0	Bombus pascuorum	2	F
123	09/07/2022	Left to right	0	8	M	B2	2	L	0	Bombus pascuorum	2	F
123	09/07/2022	Left to right	0	9	M	B2	2			Bombus pascuorum	2	F
123	09/07/2022	Left to right	0	10	R	B3	3	M	0	Bombus pascuorum	2	F
123	09/07/2022	Left to right	0	11	L	B1	1			Bombus pascuorum	2	F
123	09/07/2022	Left to right	0	12	L	B1	1			Bombus pascuorum	2	F
125	09/07/2022	Right to left	1	1	R	B1	1	R	1	Bombus pascuorum	2	F
125	09/07/2022	Right to left	1	2	M	B2	2	R	0	Bombus pascuorum	2	F
125	09/07/2022	Right to left	1	3	L	B3	3	M	0	Bombus pascuorum	2	F
125	09/07/2022	Right to left	1	4	L	B3	3	M	0	Bombus pascuorum	2	F
125	09/07/2022	Right to left	1	5	R	B1	1	R	1	Bombus pascuorum	2	F
125	09/07/2022	Right to left	1	6	M	B2	2	R	0	Bombus pascuorum	2	F
125	09/07/2022	Right to left	1	7	M	B2	2	M	1	Bombus pascuorum	2	F
125	09/07/2022	Right to left	1	8	R	B1	1	R	1	Bombus pascuorum	2	F
125	09/07/2022	Right to left	1	9	L	B3	3	R	0	Bombus pascuorum	2	F
125	09/07/2022	Right to left	1	10	L	B3	3	L	1	Bombus pascuorum	2	F
125	09/07/2022	Right to left	1	11	M	B2	2	R	0	Bombus pascuorum	2	F
125	09/07/2022	Right to left	1	12	R	B1	1	R	1	Bombus pascuorum	2	F
127	11/07/2022	Left to right	0	1	M	B2	2	M	1	Bombus terrestris complex	4	F
127	11/07/2022	Left to right	0	2	R	B3	3	M	0	Bombus terrestris complex	4	F
127	11/07/2022	Left to right	0	3	L	B1	1	L	1	Bombus terrestris complex	4	F
127	11/07/2022	Left to right	0	4	L	B1	1	L	1	Bombus terrestris complex	4	F
127	11/07/2022	Left to right	0	5	M	B2	2	M	1	Bombus terrestris complex	4	F
127	11/07/2022	Left to right	0	6	R	B3	3	M	0	Bombus terrestris complex	4	F
127	11/07/2022	Left to right	0	7	M	B2	2	M	1	Bombus terrestris complex	4	F
127	11/07/2022	Left to right	0	8	L	B1	1	M	0	Bombus terrestris complex	4	F
127	11/07/2022	Left to right	0	9	L	B1	1	M	0	Bombus terrestris complex	4	F
127	11/07/2022	Left to right	0	10	R	B3	3	M	0	Bombus terrestris complex	4	F
127	11/07/2022	Left to right	0	11	R	B3	3	R	1	Bombus terrestris complex	4	F
127	11/07/2022	Left to right	0	12	M	B2	2			Bombus terrestris complex	4	F
128	11/07/2022	Right to left	1	1	L	B3	3	M	0	Bombus pascuorum	2	F
128	11/07/2022	Right to left	1	2	M	B2	2	M	1	Bombus pascuorum	2	F
128	11/07/2022	Right to left	1	3	R	B1	1	R	1	Bombus pascuorum	2	F
128	11/07/2022	Right to left	1	4	M	B2	2	M	1	Bombus pascuorum	2	F
128	11/07/2022	Right to left	1	5	R	B1	1	L	0	Bombus pascuorum	2	F
128	11/07/2022	Right to left	1	6	L	B3	3	L	1	Bombus pascuorum	2	F
128	11/07/2022	Right to left	1	7	R	B1	1	R	1	Bombus pascuorum	2	F
128	11/07/2022	Right to left	1	8	R	B1	1	L	0	Bombus pascuorum	2	F
128	11/07/2022	Right to left	1	9	M	B2	2	M	1	Bombus pascuorum	2	F
128	11/07/2022	Right to left	1	10	M	B2	2	L	0	Bombus pascuorum	2	F
128	11/07/2022	Right to left	1	11	L	B3	3	L	1	Bombus pascuorum	2	F
128	11/07/2022	Right to left	1	12	L	B3	3	M	0	Bombus pascuorum	2	F
131	12/07/2022	Left to right	0	1	R	B3	3	R	1	Bombus terrestris complex	4	F
131	12/07/2022	Left to right	0	2	L	B1	1	M	0	Bombus terrestris complex	4	F
131	12/07/2022	Left to right	0	3	M	B2	2	L	0	Bombus terrestris complex	4	F
131	12/07/2022	Left to right	0	4	L	B1	1	L	1	Bombus terrestris complex	4	F
131	12/07/2022	Left to right	0	5	R	B3	3	R	1	Bombus terrestris complex	4	F
131	12/07/2022	Left to right	0	6	R	B3	3	R	1	Bombus terrestris complex	4	F
131	12/07/2022	Left to right	0	7	M	B2	2	R	0	Bombus terrestris complex	4	F
131	12/07/2022	Left to right	0	8	M	B2	2	R	0	Bombus terrestris complex	4	F
131	12/07/2022	Left to right	0	9	L	B1	1	L	1	Bombus terrestris complex	4	F
131	12/07/2022	Left to right	0	10	L	B1	1	L	1	Bombus terrestris complex	4	F
131	12/07/2022	Left to right	0	11	R	B3	3	R	1	Bombus terrestris complex	4	F
131	12/07/2022	Left to right	0	12	M	B2	2	L	0	Bombus terrestris complex	4	F
132	12/07/2022	Right to left	1	1	L	B3	3	L	1	Bombus terrestris complex	4	F
132	12/07/2022	Right to left	1	2	M	B2	2	M	1	Bombus terrestris complex	4	F
132	12/07/2022	Right to left	1	3	R	B1	1	R	1	Bombus terrestris complex	4	F
132	12/07/2022	Right to left	1	4	L	B3	3	M	0	Bombus terrestris complex	4	F
132	12/07/2022	Right to left	1	5	M	B2	2	R	0	Bombus terrestris complex	4	F
132	12/07/2022	Right to left	1	6	R	B1	1	M	0	Bombus terrestris complex	4	F
132	12/07/2022	Right to left	1	7	R	B1	1	R	1	Bombus terrestris complex	4	F
132	12/07/2022	Right to left	1	8	M	B2	2	M	1	Bombus terrestris complex	4	F
132	12/07/2022	Right to left	1	9	M	B2	2	M	1	Bombus terrestris complex	4	F
132	12/07/2022	Right to left	1	10	L	B3	3	M	0	Bombus terrestris complex	4	F
132	12/07/2022	Right to left	1	11	L	B3	3	M	0	Bombus terrestris complex	4	F
132	12/07/2022	Right to left	1	12	R	B1	1	R	1	Bombus terrestris complex	4	F
133	13/07/2022	Left to right	0	1	M	B2	2	M	1	Bombus terrestris complex	4	F
133	13/07/2022	Left to right	0	2	R	B3	3	R	1	Bombus terrestris complex	4	F
133	13/07/2022	Left to right	0	3	L	B1	1	L	1	Bombus terrestris complex	4	F
133	13/07/2022	Left to right	0	4	M	B2	2	R	0	Bombus terrestris complex	4	F
133	13/07/2022	Left to right	0	5	L	B1	1	L	1	Bombus terrestris complex	4	F
133	13/07/2022	Left to right	0	6	M	B2	2	R	0	Bombus terrestris complex	4	F
133	13/07/2022	Left to right	0	7	L	B1	1	R	0	Bombus terrestris complex	4	F
133	13/07/2022	Left to right	0	8	R	B3	3	M	0	Bombus terrestris complex	4	F
133	13/07/2022	Left to right	0	9	R	B3	3	M	0	Bombus terrestris complex	4	F
133	13/07/2022	Left to right	0	10	M	B2	2	L	0	Bombus terrestris complex	4	F
133	13/07/2022	Left to right	0	11	R	B3	3	M	0	Bombus terrestris complex	4	F
133	13/07/2022	Left to right	0	12	L	B1	1	L	1	Bombus terrestris complex	4	F
135	13/07/2022	Right to left	1	1	R	B1	1	R	1	Bombus pascuorum	2	F
135	13/07/2022	Right to left	1	2	M	B2	2	R	0	Bombus pascuorum	2	F
135	13/07/2022	Right to left	1	3	L	B3	3	R	0	Bombus pascuorum	2	F
135	13/07/2022	Right to left	1	4	R	B1	1	L	0	Bombus pascuorum	2	F
135	13/07/2022	Right to left	1	5	M	B2	2	R	0	Bombus pascuorum	2	F
135	13/07/2022	Right to left	1	6	L	B3	3	R	0	Bombus pascuorum	2	F
135	13/07/2022	Right to left	1	7	L	B3	3	L	1	Bombus pascuorum	2	F
135	13/07/2022	Right to left	1	8	M	B2	2	L	0	Bombus pascuorum	2	F
135	13/07/2022	Right to left	1	9	M	B2	2	M	1	Bombus pascuorum	2	F
135	13/07/2022	Right to left	1	10	R	B1	1	R	1	Bombus pascuorum	2	F
135	13/07/2022	Right to left	1	11	R	B1	1	R	1	Bombus pascuorum	2	F
135	13/07/2022	Right to left	1	12	L	B3	3	M	0	Bombus pascuorum	2	F
137	14/07/2022	Left to right	0	1	L	B1	1	L	1	Bombus pascuorum	2	F
137	14/07/2022	Left to right	0	2	R	B3	3	R	1	Bombus pascuorum	2	F
137	14/07/2022	Left to right	0	3	M	B2	2	M	1	Bombus pascuorum	2	F
137	14/07/2022	Left to right	0	4	L	B1	1	L	1	Bombus pascuorum	2	F
137	14/07/2022	Left to right	0	5	R	B3	3	M	0	Bombus pascuorum	2	F
137	14/07/2022	Left to right	0	6	M	B2	2	L	0	Bombus pascuorum	2	F
137	14/07/2022	Left to right	0	7	M	B2	2	L	0	Bombus pascuorum	2	F
137	14/07/2022	Left to right	0	8	R	B3	3	M	0	Bombus pascuorum	2	F
137	14/07/2022	Left to right	0	9	R	B3	3	R	1	Bombus pascuorum	2	F
137	14/07/2022	Left to right	0	10	L	B1	1	L	1	Bombus pascuorum	2	F
137	14/07/2022	Left to right	0	11	L	B1	1	L	1	Bombus pascuorum	2	F
137	14/07/2022	Left to right	0	12	M	B2	2	M	1	Bombus pascuorum	2	F
138	14/07/2022	Right to left	1	1	M	B2	2	L	0	Bombus pascuorum	2	F
138	14/07/2022	Right to left	1	2	L	B3	3	R	0	Bombus pascuorum	2	F
138	14/07/2022	Right to left	1	3	R	B1	1	R	1	Bombus pascuorum	2	F
138	14/07/2022	Right to left	1	4	M	B2	2	R	0	Bombus pascuorum	2	F
138	14/07/2022	Right to left	1	5	R	B1	1	R	1	Bombus pascuorum	2	F
138	14/07/2022	Right to left	1	6	L	B3	3	M	0	Bombus pascuorum	2	F
138	14/07/2022	Right to left	1	7	L	B3	3	M	0	Bombus pascuorum	2	F
138	14/07/2022	Right to left	1	8	R	B1	1	R	1	Bombus pascuorum	2	F
138	14/07/2022	Right to left	1	9	R	B1	1	M	0	Bombus pascuorum	2	F
138	14/07/2022	Right to left	1	10	M	B2	2	L	0	Bombus pascuorum	2	F
138	14/07/2022	Right to left	1	11	M	B2	2	R	0	Bombus pascuorum	2	F
138	14/07/2022	Right to left	1	12	L	B3	3	M	0	Bombus pascuorum	2	F
142	15/07/2022	Left to right	0	1	R	B3	3	L	0	Bombus terrestris complex	4	F
142	15/07/2022	Left to right	0	2	M	B2	2	L	0	Bombus terrestris complex	4	F
142	15/07/2022	Left to right	0	3	L	B1	1	M	0	Bombus terrestris complex	4	F
142	15/07/2022	Left to right	0	4	R	B3	3	R	1	Bombus terrestris complex	4	F
142	15/07/2022	Left to right	0	5	M	B2	2	R	0	Bombus terrestris complex	4	F
142	15/07/2022	Left to right	0	6	L	B1	1	M	0	Bombus terrestris complex	4	F
142	15/07/2022	Left to right	0	7	R	B3	3	L	0	Bombus terrestris complex	4	F
142	15/07/2022	Left to right	0	8	R	B3	3	L	0	Bombus terrestris complex	4	F
142	15/07/2022	Left to right	0	9	M	B2	2	L	0	Bombus terrestris complex	4	F
142	15/07/2022	Left to right	0	10	M	B2	2	M	1	Bombus terrestris complex	4	F
142	15/07/2022	Left to right	0	11	L	B1	1	L	1	Bombus terrestris complex	4	F
142	15/07/2022	Left to right	0	12	L	B1	1	L	1	Bombus terrestris complex	4	F
144	15/07/2022	Left to right	0	1	L	B1	1	L	1	Bombus pascuorum	2	F
144	15/07/2022	Left to right	0	2	R	B3	3	M	0	Bombus pascuorum	2	F
144	15/07/2022	Left to right	0	3	M	B2	2	L	0	Bombus pascuorum	2	F
144	15/07/2022	Left to right	0	4	L	B1	1	L	1	Bombus pascuorum	2	F
144	15/07/2022	Left to right	0	5	M	B2	2	L	0	Bombus pascuorum	2	F
144	15/07/2022	Left to right	0	6	R	B3	3	M	0	Bombus pascuorum	2	F
144	15/07/2022	Left to right	0	7	R	B3	3	R	1	Bombus pascuorum	2	F
144	15/07/2022	Left to right	0	8	L	B1	1	R	0	Bombus pascuorum	2	F
144	15/07/2022	Left to right	0	9	L	B1	1	L	1	Bombus pascuorum	2	F
144	15/07/2022	Left to right	0	10	M	B2	2	R	0	Bombus pascuorum	2	F
144	15/07/2022	Left to right	0	11	R	B3	3	M	0	Bombus pascuorum	2	F
144	15/07/2022	Left to right	0	12	M	B2	2	L	0	Bombus pascuorum	2	F
