# Supplementary material for: Relational similarity in wild bumblebees: the role of spatial alignment complexity
Source: Anim Cogn. 2025 Nov 17;28(1):94. doi: 10.1007/s10071-025-02012-6 (PMC12628461; doi:10.1007/s10071-025-02012-6)
Supplement: Supplementary file 2 — Data and script for Experiment 2 (8 KB) [file 10071_2025_2012_MOESM2_ESM.zip › Experiment 2/Experiment2indiv_data.csv]

subject	overall	B1	B2	B2S1	B3	B3S2	chance
74	41.66	50	50	0	25	50	33.33
76	58.33	75	50	50	50	50	33.33
85	66.66	75	50	25	75	0	33.33
87	58.33	100	50	25	25	75	33.33
91	55.55	66.66	75	0	25	25	33.33
93	63.88	50	75	25	66.66	0	33.33
95	50	25	25	25	100	0	33.33
96	50	50	25	0	75	25	33.33
97	58.33	100	25	75	50	50	33.33
103	58.33	75	75	25	25	25	33.33
104	41.66	75	50	50	0	75	33.33
106	75	75	75	0	75	0	33.33
110	41.66	75	0	100	50	25	33.33
111	55.55	100	33.33	0	33.33	66.66	33.33
112	75	100	25	75	100	0	33.33
117	33.33	25	50	25	25	50	33.33
120	50	100	50	50	0	50	33.33
121	75	100	50	50	75	25	33.33
123	44.44	33.33	33.33	66.66	66.66	33.33	33.33
125	50	100	25	75	25	50	33.33
127	58.33	50	100	0	25	75	33.33
128	58.33	50	75	0	50	50	33.33
131	58.33	75	0	50	100	0	33.33
132	58.33	75	75	25	25	75	33.33
133	41.66	75	25	25	25	75	33.33
135	41.66	75	25	50	25	25	33.33
137	66.66	100	50	50	50	50	33.33
138	25	75	0	50	0	75	33.33
142	33.33	50	25	50	25	0	33.33
144	33.33	75	0	75	25	75	33.33
