# Supplementary material for: Relational similarity in wild bumblebees: the role of spatial alignment complexity
Source: Anim Cogn. 2025 Nov 17;28(1):94. doi: 10.1007/s10071-025-02012-6 (PMC12628461; doi:10.1007/s10071-025-02012-6)
Supplement: Supplementary file 4 — Data for Experiments 1 and 2 (44 KB) [file 10071_2025_2012_MOESM4_ESM.xlsx]

## Sheet: Experiment 1
Subject	Date Of Testing	Condition	Trial number	Food located	Response	Correct/Incorrect response	Species	Sex
2	2022-04-15	Parallel	1	L	L	1	Bombus pratorum	F
2	2022-04-15	Parallel	2	R	R	1	Bombus pratorum	F
2	2022-04-15	Parallel	3	M	M	1	Bombus pratorum	F	No response
2	2022-04-15	Parallel	4	M	L	0	Bombus pratorum	F	1=correct response
2	2022-04-15	Parallel	5	L	L	1	Bombus pratorum	F	0=incorrect response
2	2022-04-15	Parallel	6	R	R	1	Bombus pratorum	F
2	2022-04-15	Parallel	7	R	R	1	Bombus pratorum	F
2	2022-04-15	Parallel	8	L	L	1	Bombus pratorum	F
2	2022-04-15	Parallel	9	M	R	0	Bombus pratorum	F
2	2022-04-15	Parallel	10	M	L	0	Bombus pratorum	F
2	2022-04-15	Parallel	11	L	L	1	Bombus pratorum	F
2	2022-04-15	Parallel	12	R	M	0	Bombus pratorum	F
4	2022-04-15	Parallel	1	R	L	0	Bombus pratorum	F
4	2022-04-15	Parallel	2	L	R	0	Bombus pratorum	F
4	2022-04-15	Parallel	3	M	L	0	Bombus pratorum	F
4	2022-04-15	Parallel	4	L	R	0	Bombus pratorum	F
4	2022-04-15	Parallel	5	R	R	1	Bombus pratorum	F
4	2022-04-15	Parallel	6	M	M	1	Bombus pratorum	F
4	2022-04-15	Parallel	7	M	L	0	Bombus pratorum	F
4	2022-04-15	Parallel	8	L	L	1	Bombus pratorum	F
4	2022-04-15	Parallel	9	R	R	1	Bombus pratorum	F
4	2022-04-15	Parallel	10	R	L	0	Bombus pratorum	F
4	2022-04-15	Parallel	11	L	R	0	Bombus pratorum	F
4	2022-04-15	Parallel	12	M	M	1	Bombus pratorum	F
9	2022-04-20	Parallel	1	R	M	0	Bombus terrestris complex	F
9	2022-04-20	Parallel	2	L	R	0	Bombus terrestris complex	F
9	2022-04-20	Parallel	3	M	R	0	Bombus terrestris complex	F
9	2022-04-20	Parallel	4	L	L	1	Bombus terrestris complex	F
9	2022-04-20	Parallel	5	M	R	0	Bombus terrestris complex	F
9	2022-04-20	Parallel	6	R	R	1	Bombus terrestris complex	F
9	2022-04-20	Parallel	7	M	L	0	Bombus terrestris complex	F
9	2022-04-20	Parallel	8	M	M	1	Bombus terrestris complex	F
9	2022-04-20	Parallel	9	L	L	1	Bombus terrestris complex	F
9	2022-04-20	Parallel	10	R	R	1	Bombus terrestris complex	F
9	2022-04-20	Parallel	11	R	R	1	Bombus terrestris complex	F
9	2022-04-20	Parallel	12	L	R	0	Bombus terrestris complex	F
10	2022-04-20	Parallel	1	L	R	0	Bombus pascuorum	F
10	2022-04-20	Parallel	2	M	M	1	Bombus pascuorum	F
10	2022-04-20	Parallel	3	R	R	1	Bombus pascuorum	F
10	2022-04-20	Parallel	4	R	L	0	Bombus pascuorum	F
10	2022-04-20	Parallel	5	L	M	0	Bombus pascuorum	F
10	2022-04-20	Parallel	6	M	L	0	Bombus pascuorum	F
10	2022-04-20	Parallel	7	M	L	0	Bombus pascuorum	F
10	2022-04-20	Parallel	8	L	L	1	Bombus pascuorum	F
10	2022-04-20	Parallel	9	R	R	1	Bombus pascuorum	F
10	2022-04-20	Parallel	10	L	L	1	Bombus pascuorum	F
10	2022-04-20	Parallel	11	R	R	1	Bombus pascuorum	F
10	2022-04-20	Parallel	12	M	M	1	Bombus pascuorum	F
11	2022-04-22	Parallel	1	R	R	1	Bombus terrestris complex	F
11	2022-04-22	Parallel	2	M	R	0	Bombus terrestris complex	F
11	2022-04-22	Parallel	3	L	M	0	Bombus terrestris complex	F
11	2022-04-22	Parallel	4	R	R	1	Bombus terrestris complex	F
11	2022-04-22	Parallel	5	L	L	1	Bombus terrestris complex	F
11	2022-04-22	Parallel	6	M	L	0	Bombus terrestris complex	F
11	2022-04-22	Parallel	7	M	M	1	Bombus terrestris complex	F
11	2022-04-22	Parallel	8	L	L	1	Bombus terrestris complex	F
11	2022-04-22	Parallel	9	R	L	0	Bombus terrestris complex	F
11	2022-04-22	Parallel	10	R	L	0	Bombus terrestris complex	F
11	2022-04-22	Parallel	11	M	R	0	Bombus terrestris complex	F
11	2022-04-22	Parallel	12	L	L	1	Bombus terrestris complex	F
12	2022-04-22	Parallel	1	L	L	1	Bombus pratorum	F
12	2022-04-22	Parallel	2	R	R	1	Bombus pratorum	F
12	2022-04-22	Parallel	3	M	R	0	Bombus pratorum	F
12	2022-04-22	Parallel	4	R	R	1	Bombus pratorum	F
12	2022-04-22	Parallel	5	M	R	0	Bombus pratorum	F
12	2022-04-22	Parallel	6	L	L	1	Bombus pratorum	F
12	2022-04-22	Parallel	7	L	L	1	Bombus pratorum	F
12	2022-04-22	Parallel	8	R	L	0	Bombus pratorum	F
12	2022-04-22	Parallel	9	M	M	1	Bombus pratorum	F
12	2022-04-22	Parallel	10	M	M	1	Bombus pratorum	F
12	2022-04-22	Parallel	11	L	L	1	Bombus pratorum	F
12	2022-04-22	Parallel	12	R	R	1	Bombus pratorum	F
15	2022-04-25	Parallel	1	L	R	0	Bombus terrestris complex	F
15	2022-04-25	Parallel	2	R	R	1	Bombus terrestris complex	F
15	2022-04-25	Parallel	3	M	R	0	Bombus terrestris complex	F
15	2022-04-25	Parallel	4	M	R	0	Bombus terrestris complex	F
15	2022-04-25	Parallel	5	L	R	0	Bombus terrestris complex	F
15	2022-04-25	Parallel	6	R	R	1	Bombus terrestris complex	F
15	2022-04-25	Parallel	7	R	R	1	Bombus terrestris complex	F
15	2022-04-25	Parallel	8	M	M	1	Bombus terrestris complex	F
15	2022-04-25	Parallel	9	L	L	1	Bombus terrestris complex	F
15	2022-04-25	Parallel	10	L	L	1	Bombus terrestris complex	F
15	2022-04-25	Parallel	11	R	R	1	Bombus terrestris complex	F
15	2022-04-25	Parallel	12	M	M	1	Bombus terrestris complex	F
17	2022-04-28	Parallel	1	L	L	1	Bombus pascuorum	F
17	2022-04-28	Parallel	2	M	R	0	Bombus pascuorum	F
17	2022-04-28	Parallel	3	R	L	0	Bombus pascuorum	F
17	2022-04-28	Parallel	4	R	R	1	Bombus pascuorum	F
17	2022-04-28	Parallel	5	M	L	0	Bombus pascuorum	F
17	2022-04-28	Parallel	6	L	L	1	Bombus pascuorum	F
17	2022-04-28	Parallel	7	L	L	1	Bombus pascuorum	F
17	2022-04-28	Parallel	8	R	R	1	Bombus pascuorum	F
17	2022-04-28	Parallel	9	M	R	0	Bombus pascuorum	F
17	2022-04-28	Parallel	10	L	L	1	Bombus pascuorum	F
17	2022-04-28	Parallel	11	R	R	1	Bombus pascuorum	F
17	2022-04-28	Parallel	12	M			Bombus pascuorum	F
18	2022-04-28	Parallel	1	R	R	1	Bombus terrestris complex	F
18	2022-04-28	Parallel	2	L	L	1	Bombus terrestris complex	F
18	2022-04-28	Parallel	3	M	M	1	Bombus terrestris complex	F
18	2022-04-28	Parallel	4	M	M	1	Bombus terrestris complex	F
18	2022-04-28	Parallel	5	R	R	1	Bombus terrestris complex	F
18	2022-04-28	Parallel	6	L	L	1	Bombus terrestris complex	F
18	2022-04-28	Parallel	7	L	L	1	Bombus terrestris complex	F
18	2022-04-28	Parallel	8	M	M	1	Bombus terrestris complex	F
18	2022-04-28	Parallel	9	R	R	1	Bombus terrestris complex	F
18	2022-04-28	Parallel	10	R	R	1	Bombus terrestris complex	F
18	2022-04-28	Parallel	11	L	L	1	Bombus terrestris complex	F
18	2022-04-28	Parallel	12	M	M	1	Bombus terrestris complex	F
20	2022-04-30	Parallel	1	M	M	1	Bombus pascuorum	F
20	2022-04-30	Parallel	2	L	M	0	Bombus pascuorum	F
20	2022-04-30	Parallel	3	R	R	1	Bombus pascuorum	F
20	2022-04-30	Parallel	4	R	R	1	Bombus pascuorum	F
20	2022-04-30	Parallel	5	M	R	0	Bombus pascuorum	F
20	2022-04-30	Parallel	6	L	L	1	Bombus pascuorum	F
20	2022-04-30	Parallel	7	R	R	1	Bombus pascuorum	F
20	2022-04-30	Parallel	8	M	R	0	Bombus pascuorum	F
20	2022-04-30	Parallel	9	M	M	1	Bombus pascuorum	F
20	2022-04-30	Parallel	10	L	L	1	Bombus pascuorum	F
20	2022-04-30	Parallel	11	L	L	1	Bombus pascuorum	F
20	2022-04-30	Parallel	12	R	R	1	Bombus pascuorum	F
22	2022-04-30	Parallel	1	R	R	1	Bombus pascuorum	F
22	2022-04-30	Parallel	2	L	L	1	Bombus pascuorum	F
22	2022-04-30	Parallel	3	M	M	1	Bombus pascuorum	F
22	2022-04-30	Parallel	4	L	L	1	Bombus pascuorum	F
22	2022-04-30	Parallel	5	R	R	1	Bombus pascuorum	F
22	2022-04-30	Parallel	6	M	M	1	Bombus pascuorum	F
22	2022-04-30	Parallel	7	M	M	1	Bombus pascuorum	F
22	2022-04-30	Parallel	8	R	R	1	Bombus pascuorum	F
22	2022-04-30	Parallel	9	L	L	1	Bombus pascuorum	F
22	2022-04-30	Parallel	10	L	L	1	Bombus pascuorum	F
22	2022-04-30	Parallel	11	R	M	0	Bombus pascuorum	F
22	2022-04-30	Parallel	12	M	M	1	Bombus pascuorum	F
24	2022-05-10	Parallel	1	R	R	1	Bombus pascuorum	F
24	2022-05-10	Parallel	2	L	L	1	Bombus pascuorum	F
24	2022-05-10	Parallel	3	M	M	1	Bombus pascuorum	F
24	2022-05-10	Parallel	4	L	L	1	Bombus pascuorum	F
24	2022-05-10	Parallel	5	M	R	0	Bombus pascuorum	F
24	2022-05-10	Parallel	6	R	R	1	Bombus pascuorum	F
24	2022-05-10	Parallel	7	M	M	1	Bombus pascuorum	F
24	2022-05-10	Parallel	8	M	R	0	Bombus pascuorum	F
24	2022-05-10	Parallel	9	R	R	1	Bombus pascuorum	F
24	2022-05-10	Parallel	10	L	M	0	Bombus pascuorum	F
24	2022-05-10	Parallel	11	L	R	0	Bombus pascuorum	F
24	2022-05-10	Parallel	12	R	R	1	Bombus pascuorum	F
25	2022-05-12	Parallel	1	M	L	0	Bombus pascuorum	F
25	2022-05-12	Parallel	2	R	R	1	Bombus pascuorum	F
25	2022-05-12	Parallel	3	L	L	1	Bombus pascuorum	F
25	2022-05-12	Parallel	4	R	R	1	Bombus pascuorum	F
25	2022-05-12	Parallel	5	R	R	1	Bombus pascuorum	F
25	2022-05-12	Parallel	6	M	L	0	Bombus pascuorum	F
25	2022-05-12	Parallel	7	L	L	1	Bombus pascuorum	F
25	2022-05-12	Parallel	8	L	L	1	Bombus pascuorum	F
25	2022-05-12	Parallel	9	M	M	1	Bombus pascuorum	F
25	2022-05-12	Parallel	10	R	R	1	Bombus pascuorum	F
25	2022-05-12	Parallel	11	L	L	1	Bombus pascuorum	F
25	2022-05-12	Parallel	12	M	M	1	Bombus pascuorum	F
26	2022-05-12	Parallel	1	R	R	1	Bombus pascuorum	F
26	2022-05-12	Parallel	2	M	R	0	Bombus pascuorum	F
26	2022-05-12	Parallel	3	L	R	0	Bombus pascuorum	F
26	2022-05-12	Parallel	4	M	M	1	Bombus pascuorum	F
26	2022-05-12	Parallel	5	L	L	1	Bombus pascuorum	F
26	2022-05-12	Parallel	6	R	R	1	Bombus pascuorum	F
26	2022-05-12	Parallel	7	R	R	1	Bombus pascuorum	F
26	2022-05-12	Parallel	8	M	R	0	Bombus pascuorum	F
26	2022-05-12	Parallel	9	M	R	0	Bombus pascuorum	F
26	2022-05-12	Parallel	10	L	M	0	Bombus pascuorum	F
26	2022-05-12	Parallel	11	L	L	1	Bombus pascuorum	F
26	2022-05-12	Parallel	12	R	R	1	Bombus pascuorum	F
29	2022-05-15	Parallel	1	R	R	1	Bombus pascuorum	F
29	2022-05-15	Parallel	2	M	L	0	Bombus pascuorum	F
29	2022-05-15	Parallel	3	L	R	0	Bombus pascuorum	F
29	2022-05-15	Parallel	4	R	R	1	Bombus pascuorum	F
29	2022-05-15	Parallel	5	L	L	1	Bombus pascuorum	F
29	2022-05-15	Parallel	6	M	M	1	Bombus pascuorum	F
29	2022-05-15	Parallel	7	M	R	0	Bombus pascuorum	F
29	2022-05-15	Parallel	8	R	L	0	Bombus pascuorum	F
29	2022-05-15	Parallel	9	L	R	0	Bombus pascuorum	F
29	2022-05-15	Parallel	10	M	L	0	Bombus pascuorum	F
29	2022-05-15	Parallel	11	L	R	0	Bombus pascuorum	F
29	2022-05-15	Parallel	12	R	R	1	Bombus pascuorum	F
43	2022-06-05	One line	1	R	R	1	Bombus pratorum	M
43	2022-06-05	One line	2	M	R	0	Bombus pratorum	M
43	2022-06-05	One line	3	L	L	0	Bombus pratorum	M
43	2022-06-05	One line	4	L	L	1	Bombus pratorum	M
43	2022-06-05	One line	5	R	R	1	Bombus pratorum	M
43	2022-06-05	One line	6	M	M	1	Bombus pratorum	M
43	2022-06-05	One line	7	M	R	0	Bombus pratorum	M
43	2022-06-05	One line	8	R	R	1	Bombus pratorum	M
43	2022-06-05	One line	9	L	L	1	Bombus pratorum	M
43	2022-06-05	One line	10	M	L	0	Bombus pratorum	M
43	2022-06-05	One line	11	R	R	1	Bombus pratorum	M
43	2022-06-05	One line	12	L	L	1	Bombus pratorum	M
44	2022-06-05	One line	1	L	R	0	Bombus pascuorum	F
44	2022-06-05	One line	2	M	L	0	Bombus pascuorum	F
44	2022-06-05	One line	3	R	R	1	Bombus pascuorum	F
44	2022-06-05	One line	4	M	M	1	Bombus pascuorum	F
44	2022-06-05	One line	5	R	R	1	Bombus pascuorum	F
44	2022-06-05	One line	6	L	L	1	Bombus pascuorum	F
44	2022-06-05	One line	7	L	L	1	Bombus pascuorum	F
44	2022-06-05	One line	8	M	M	1	Bombus pascuorum	F
44	2022-06-05	One line	9	R	R	1	Bombus pascuorum	F
44	2022-06-05	One line	10	R	R	1	Bombus pascuorum	F
44	2022-06-05	One line	11	M	M	1	Bombus pascuorum	F
44	2022-06-05	One line	12	L	L	1	Bombus pascuorum	F
47	2022-06-06	One line	1	R	R	1	Bombus pascuorum	F
47	2022-06-06	One line	2	L	L	1	Bombus pascuorum	F
47	2022-06-06	One line	3	M	M	1	Bombus pascuorum	F
47	2022-06-06	One line	4	R	L	0	Bombus pascuorum	F
47	2022-06-06	One line	5	M	M	1	Bombus pascuorum	F
47	2022-06-06	One line	6	L	R	0	Bombus pascuorum	F
47	2022-06-06	One line	7	L	L	1	Bombus pascuorum	F
47	2022-06-06	One line	8	R	L	0	Bombus pascuorum	F
47	2022-06-06	One line	9	R	R	1	Bombus pascuorum	F
47	2022-06-06	One line	10	M	R	0	Bombus pascuorum	F
47	2022-06-06	One line	11	M	L	0	Bombus pascuorum	F
47	2022-06-06	One line	12	L	L	1	Bombus pascuorum	F
48	2022-06-09	One line	1	L	L	1	Bombus pascuorum	F
48	2022-06-09	One line	2	M	L	0	Bombus pascuorum	F
48	2022-06-09	One line	3	R	R	1	Bombus pascuorum	F
48	2022-06-09	One line	4	M	R	0	Bombus pascuorum	F
48	2022-06-09	One line	5	L	L	1	Bombus pascuorum	F
48	2022-06-09	One line	6	R	R	1	Bombus pascuorum	F
48	2022-06-09	One line	7	L	L	1	Bombus pascuorum	F
48	2022-06-09	One line	8	L	L	1	Bombus pascuorum	F
48	2022-06-09	One line	9	R	L	0	Bombus pascuorum	F
48	2022-06-09	One line	10	M	L	0	Bombus pascuorum	F
48	2022-06-09	One line	11	M	M	1	Bombus pascuorum	F
48	2022-06-09	One line	12	R	R	1	Bombus pascuorum	F
50	2022-06-09	One line	1	R	L	0	Bombus pascuorum	F
50	2022-06-09	One line	2	L	L	1	Bombus pascuorum	F
50	2022-06-09	One line	3	M	L	0	Bombus pascuorum	F
50	2022-06-09	One line	4	M	M	1	Bombus pascuorum	F
50	2022-06-09	One line	5	L	L	1	Bombus pascuorum	F
50	2022-06-09	One line	6	R	R	1	Bombus pascuorum	F
50	2022-06-09	One line	7	R	R	1	Bombus pascuorum	F
50	2022-06-09	One line	8	L	L	1	Bombus pascuorum	F
50	2022-06-09	One line	9	M	L	0	Bombus pascuorum	F
50	2022-06-09	One line	10	L	L	1	Bombus pascuorum	F
50	2022-06-09	One line	11	R	R	1	Bombus pascuorum	F
50	2022-06-09	One line	12	M	M	1	Bombus pascuorum	F
53	2022-06-10	One line	1	L	L	1	Bombus pascuorum	F
53	2022-06-10	One line	2	M	R	0	Bombus pascuorum	F
53	2022-06-10	One line	3	R	R	1	Bombus pascuorum	F
53	2022-06-10	One line	4	M	M	1	Bombus pascuorum	F
53	2022-06-10	One line	5	L	R	0	Bombus pascuorum	F
53	2022-06-10	One line	6	R	R	1	Bombus pascuorum	F
53	2022-06-10	One line	7	L	L	1	Bombus pascuorum	F
53	2022-06-10	One line	8	L	L	1	Bombus pascuorum	F
53	2022-06-10	One line	9	R	L	0	Bombus pascuorum	F
53	2022-06-10	One line	10	M	L	0	Bombus pascuorum	F
53	2022-06-10	One line	11	M	M	1	Bombus pascuorum	F
53	2022-06-10	One line	12	R	R	1	Bombus pascuorum	F
55	2022-06-10	One line	1	R	R	1	Bombus pratorum	F
55	2022-06-10	One line	2	L	L	1	Bombus pratorum	F
55	2022-06-10	One line	3	R	R	1	Bombus pratorum	F
55	2022-06-10	One line	4	M	M	1	Bombus pratorum	F
55	2022-06-10	One line	5	M	R	0	Bombus pratorum	F
55	2022-06-10	One line	6	R	R	1	Bombus pratorum	F
55	2022-06-10	One line	7	L	M	0	Bombus pratorum	F
55	2022-06-10	One line	8	L	L	1	Bombus pratorum	F
55	2022-06-10	One line	9	R	R	1	Bombus pratorum	F
55	2022-06-10	One line	10	M	M	1	Bombus pratorum	F
55	2022-06-10	One line	11	L	M	0	Bombus pratorum	F
55	2022-06-10	One line	12	M	M	1	Bombus pratorum	F
56	2022-06-13	One line	1	L	L	1	Bombus pascuorum	F
56	2022-06-13	One line	2	R	R	1	Bombus pascuorum	F
56	2022-06-13	One line	3	M	R	0	Bombus pascuorum	F
56	2022-06-13	One line	4	L	R	0	Bombus pascuorum	F
56	2022-06-13	One line	5	M	M	1	Bombus pascuorum	F
56	2022-06-13	One line	6	R	R	1	Bombus pascuorum	F
56	2022-06-13	One line	7	M	L	0	Bombus pascuorum	F
56	2022-06-13	One line	8	M	M	1	Bombus pascuorum	F
56	2022-06-13	One line	9	R	M	0	Bombus pascuorum	F
56	2022-06-13	One line	10	R	M	0	Bombus pascuorum	F
56	2022-06-13	One line	11	L	L	1	Bombus pascuorum	F
56	2022-06-13	One line	12	L			Bombus pascuorum	F
58	2022-06-13	One line	1	R	R	1	Bombus terrestris complex	F
58	2022-06-13	One line	2	M	L	0	Bombus terrestris complex	F
58	2022-06-13	One line	3	L	L	1	Bombus terrestris complex	F
58	2022-06-13	One line	4	R	R	1	Bombus terrestris complex	F
58	2022-06-13	One line	5	R	R	1	Bombus terrestris complex	F
58	2022-06-13	One line	6	M	L	0	Bombus terrestris complex	F
58	2022-06-13	One line	7	L	R	0	Bombus terrestris complex	F
58	2022-06-13	One line	8	L	R	0	Bombus terrestris complex	F
58	2022-06-13	One line	9	M	R	0	Bombus terrestris complex	F
58	2022-06-13	One line	10	L	L	1	Bombus terrestris complex	F
58	2022-06-13	One line	11	R	R	1	Bombus terrestris complex	F
58	2022-06-13	One line	12	M	M	1	Bombus terrestris complex	F
59	2022-06-14	One line	1	M	M	1	Bombus pratorum	M
59	2022-06-14	One line	2	L	L	1	Bombus pratorum	M
59	2022-06-14	One line	3	R	R	1	Bombus pratorum	M
59	2022-06-14	One line	4	M	M	1	Bombus pratorum	M
59	2022-06-14	One line	5	R	R	1	Bombus pratorum	M
59	2022-06-14	One line	6	R	L	0	Bombus pratorum	M
59	2022-06-14	One line	7	L	R	0	Bombus pratorum	M
59	2022-06-14	One line	8	M	R	0	Bombus pratorum	M
59	2022-06-14	One line	9	M	R	0	Bombus pratorum	M
59	2022-06-14	One line	10	L	M	0	Bombus pratorum	M
59	2022-06-14	One line	11	L			Bombus pratorum	M
59	2022-06-14	One line	12	R			Bombus pratorum	M
62	2022-06-15	One line	1	M	M	1	Bombus pascuorum	F
62	2022-06-15	One line	2	L	R	0	Bombus pascuorum	F
62	2022-06-15	One line	3	R	R	1	Bombus pascuorum	F
62	2022-06-15	One line	4	L	L	1	Bombus pascuorum	F
62	2022-06-15	One line	5	M	R	0	Bombus pascuorum	F
62	2022-06-15	One line	6	R	R	1	Bombus pascuorum	F
62	2022-06-15	One line	7	R	R	1	Bombus pascuorum	F
62	2022-06-15	One line	8	M	M	1	Bombus pascuorum	F
62	2022-06-15	One line	9	L	L	1	Bombus pascuorum	F
62	2022-06-15	One line	10	L	R	0	Bombus pascuorum	F
62	2022-06-15	One line	11	M	R	0	Bombus pascuorum	F
62	2022-06-15	One line	12	R	L	0	Bombus pascuorum	F
64	2022-06-15	One line	1	M	L	0	Bombus pascuorum	F
64	2022-06-15	One line	2	R	R	1	Bombus pascuorum	F
64	2022-06-15	One line	3	L	L	1	Bombus pascuorum	F
64	2022-06-15	One line	4	R	R	1	Bombus pascuorum	F
64	2022-06-15	One line	5	M	M	1	Bombus pascuorum	F
64	2022-06-15	One line	6	M	R	0	Bombus pascuorum	F
64	2022-06-15	One line	7	L	L	1	Bombus pascuorum	F
64	2022-06-15	One line	8	L	L	1	Bombus pascuorum	F
64	2022-06-15	One line	9	R	L	0	Bombus pascuorum	F
64	2022-06-15	One line	10	M	L	0	Bombus pascuorum	F
64	2022-06-15	One line	11	R	R	1	Bombus pascuorum	F
64	2022-06-15	One line	12	L	L	1	Bombus pascuorum	F
66	2022-06-16	One line	1	M	R	0	Bombus hypnorum	F
66	2022-06-16	One line	2	R	R	1	Bombus hypnorum	F
66	2022-06-16	One line	3	L	R	0	Bombus hypnorum	F
66	2022-06-16	One line	4	R	R	1	Bombus hypnorum	F
66	2022-06-16	One line	5	M	R	0	Bombus hypnorum	F
66	2022-06-16	One line	6	M	M	1	Bombus hypnorum	F
66	2022-06-16	One line	7	L	L	1	Bombus hypnorum	F
66	2022-06-16	One line	8	R	M	0	Bombus hypnorum	F
66	2022-06-16	One line	9	R	R	1	Bombus hypnorum	F
66	2022-06-16	One line	10	L	L	1	Bombus hypnorum	F
66	2022-06-16	One line	11	L	L	1	Bombus hypnorum	F
66	2022-06-16	One line	12	M	L	0	Bombus hypnorum	F
68	2022-06-16	One line	1	R	M	0	Bombus terrestris complex	F
68	2022-06-16	One line	2	M	M	1	Bombus terrestris complex	F
68	2022-06-16	One line	3	L	L	1	Bombus terrestris complex	F
68	2022-06-16	One line	4	R	R	1	Bombus terrestris complex	F
68	2022-06-16	One line	5	L	M	0	Bombus terrestris complex	F
68	2022-06-16	One line	6	L	R	0	Bombus terrestris complex	F
68	2022-06-16	One line	7	M	R	0	Bombus terrestris complex	F
68	2022-06-16	One line	8	M	R	0	Bombus terrestris complex	F
68	2022-06-16	One line	9	R	R	1	Bombus terrestris complex	F
68	2022-06-16	One line	10	R	R	1	Bombus terrestris complex	F
68	2022-06-16	One line	11	L	M	0	Bombus terrestris complex	F
68	2022-06-16	One line	12	M	L	0	Bombus terrestris complex	F
72	2022-06-20	One line	1	R	R	1	Bombus hypnorum	F
72	2022-06-20	One line	2	M	M	1	Bombus hypnorum	F
72	2022-06-20	One line	3	L	L	1	Bombus hypnorum	F
72	2022-06-20	One line	4	M	M	1	Bombus hypnorum	F
72	2022-06-20	One line	5	M	M	1	Bombus hypnorum	F
72	2022-06-20	One line	6	R	R	1	Bombus hypnorum	F
72	2022-06-20	One line	7	L	L	1	Bombus hypnorum	F
72	2022-06-20	One line	8	L	M	0	Bombus hypnorum	F
72	2022-06-20	One line	9	R	R	1	Bombus hypnorum	F
72	2022-06-20	One line	10	R	M	0	Bombus hypnorum	F
72	2022-06-20	One line	11	M	M	1	Bombus hypnorum	F
72	2022-06-20	One line	12	L	L	1	Bombus hypnorum	F

## Sheet: Experiment 2
Subject	Date Of Testing	Condition	Trial number	Food located	Response	Correct/Incorrect response	Species	Sex
74	2022-06-21	Right to left	1	R	M	0	Bombus pratorum	M
74	2022-06-21	Right to left	2	L	R	0	Bombus pratorum	M
74	2022-06-21	Right to left	3	M	M	1	Bombus pratorum	M
74	2022-06-21	Right to left	4	M	L	0	Bombus pratorum	M
74	2022-06-21	Right to left	5	L	M	0	Bombus pratorum	M	No response
74	2022-06-21	Right to left	6	R	R	1	Bombus pratorum	M	1=correct response
74	2022-06-21	Right to left	7	R	R	1	Bombus pratorum	M	0=incorrect response
74	2022-06-21	Right to left	8	L	M	0	Bombus pratorum	M
74	2022-06-21	Right to left	9	L	L	1	Bombus pratorum	M
74	2022-06-21	Right to left	10	M	L	0	Bombus pratorum	M
74	2022-06-21	Right to left	11	M	M	1	Bombus pratorum	M
74	2022-06-21	Right to left	12	R	M	0	Bombus pratorum	M
76	2022-06-21	Left to right	1	L	L	1	Bombus pratorum	M
76	2022-06-21	Left to right	2	R	M	0	Bombus pratorum	M
76	2022-06-21	Left to right	3	M	L	0	Bombus pratorum	M
76	2022-06-21	Left to right	4	R	R	1	Bombus pratorum	M
76	2022-06-21	Left to right	5	R	M	0	Bombus pratorum	M
76	2022-06-21	Left to right	6	M	L	0	Bombus pratorum	M
76	2022-06-21	Left to right	7	L	M	0	Bombus pratorum	M
76	2022-06-21	Left to right	8	L	L	1	Bombus pratorum	M
76	2022-06-21	Left to right	9	M	M	1	Bombus pratorum	M
76	2022-06-21	Left to right	10	M	M	1	Bombus pratorum	M
76	2022-06-21	Left to right	11	R	R	1	Bombus pratorum	M
76	2022-06-21	Left to right	12	L	L	1	Bombus pratorum	M
85	2022-06-25	Right to left	1	R	R	1	Bombus terrestris complex	F
85	2022-06-25	Right to left	2	M	R	0	Bombus terrestris complex	F
85	2022-06-25	Right to left	3	L	R	0	Bombus terrestris complex	F
85	2022-06-25	Right to left	4	L	L	1	Bombus terrestris complex	F
85	2022-06-25	Right to left	5	M	M	1	Bombus terrestris complex	F
85	2022-06-25	Right to left	6	R	L	0	Bombus terrestris complex	F
85	2022-06-25	Right to left	7	R	R	1	Bombus terrestris complex	F
85	2022-06-25	Right to left	8	L	L	1	Bombus terrestris complex	F
85	2022-06-25	Right to left	9	L	L	1	Bombus terrestris complex	F
85	2022-06-25	Right to left	10	M	M	1	Bombus terrestris complex	F
85	2022-06-25	Right to left	11	M	L	0	Bombus terrestris complex	F
85	2022-06-25	Right to left	12	R	R	1	Bombus terrestris complex	F
87	2022-06-29	Right to left	1	L	M	0	Bombus pascuorum	F
87	2022-06-29	Right to left	2	M	M	1	Bombus pascuorum	F
87	2022-06-29	Right to left	3	R	R	1	Bombus pascuorum	F
87	2022-06-29	Right to left	4	R	R	1	Bombus pascuorum	F
87	2022-06-29	Right to left	5	M	L	0	Bombus pascuorum	F
87	2022-06-29	Right to left	6	L	M	0	Bombus pascuorum	F
87	2022-06-29	Right to left	7	L	M	0	Bombus pascuorum	F
87	2022-06-29	Right to left	8	M	M	1	Bombus pascuorum	F
87	2022-06-29	Right to left	9	M	R	0	Bombus pascuorum	F
87	2022-06-29	Right to left	10	R	R	1	Bombus pascuorum	F
87	2022-06-29	Right to left	11	R	R	1	Bombus pascuorum	F
87	2022-06-29	Right to left	12	L	L	1	Bombus pascuorum	F
91	2022-06-30	Right to left	1	M	M	1	Bombus pascuorum	F
91	2022-06-30	Right to left	2	R	R	1	Bombus pascuorum	F
91	2022-06-30	Right to left	3	L	M	0	Bombus pascuorum	F
91	2022-06-30	Right to left	4	L	R	0	Bombus pascuorum	F
91	2022-06-30	Right to left	5	M	L	0	Bombus pascuorum	F
91	2022-06-30	Right to left	6	R	R	1	Bombus pascuorum	F
91	2022-06-30	Right to left	7	L	L	1	Bombus pascuorum	F
91	2022-06-30	Right to left	8	M	M	1	Bombus pascuorum	F
91	2022-06-30	Right to left	9	M	M	1	Bombus pascuorum	F
91	2022-06-30	Right to left	10	R	M	0	Bombus pascuorum	F
91	2022-06-30	Right to left	11	L	R	0	Bombus pascuorum	F
91	2022-06-30	Right to left	12	R			Bombus pascuorum	F
93	2022-06-30	Left to right	1	R	R	1	Bombus terrestris complex	F
93	2022-06-30	Left to right	2	L	L	1	Bombus terrestris complex	F
93	2022-06-30	Left to right	3	M	M	1	Bombus terrestris complex	F
93	2022-06-30	Left to right	4	M	M	1	Bombus terrestris complex	F
93	2022-06-30	Left to right	5	L	M	0	Bombus terrestris complex	F
93	2022-06-30	Left to right	6	R	R	1	Bombus terrestris complex	F
93	2022-06-30	Left to right	7	R	L	0	Bombus terrestris complex	F
93	2022-06-30	Left to right	8	L	L	1	Bombus terrestris complex	F
93	2022-06-30	Left to right	9	L	R	0	Bombus terrestris complex	F
93	2022-06-30	Left to right	10	M	L	0	Bombus terrestris complex	F
93	2022-06-30	Left to right	11	M	M	1	Bombus terrestris complex	F
93	2022-06-30	Left to right	12	R			Bombus terrestris complex	F
95	2022-07-01	Right to left	1	L	L	1	Bombus terrestris complex	F
95	2022-07-01	Right to left	2	R	M	0	Bombus terrestris complex	F
95	2022-07-01	Right to left	3	M	L	0	Bombus terrestris complex	F
95	2022-07-01	Right to left	4	R	M	0	Bombus terrestris complex	F
95	2022-07-01	Right to left	5	L	L	1	Bombus terrestris complex	F
95	2022-07-01	Right to left	6	L	L	1	Bombus terrestris complex	F
95	2022-07-01	Right to left	7	M	R	0	Bombus terrestris complex	F
95	2022-07-01	Right to left	8	M	L	0	Bombus terrestris complex	F
95	2022-07-01	Right to left	9	R	M	0	Bombus terrestris complex	F
95	2022-07-01	Right to left	10	R	R	1	Bombus terrestris complex	F
95	2022-07-01	Right to left	11	L	L	1	Bombus terrestris complex	F
95	2022-07-01	Right to left	12	M	M	1	Bombus terrestris complex	F
96	2022-07-01	Left to right	1	M	R	0	Bombus pascuorum	F
96	2022-07-01	Left to right	2	L	M	0	Bombus pascuorum	F
96	2022-07-01	Left to right	3	R	R	1	Bombus pascuorum	F
96	2022-07-01	Left to right	4	M	R	0	Bombus pascuorum	F
96	2022-07-01	Left to right	5	L	M	0	Bombus pascuorum	F
96	2022-07-01	Left to right	6	R	M	0	Bombus pascuorum	F
96	2022-07-01	Left to right	7	R	R	1	Bombus pascuorum	F
96	2022-07-01	Left to right	8	M	M	1	Bombus pascuorum	F
96	2022-07-01	Left to right	9	M	R	0	Bombus pascuorum	F
96	2022-07-01	Left to right	10	L	L	1	Bombus pascuorum	F
96	2022-07-01	Left to right	11	L	L	1	Bombus pascuorum	F
96	2022-07-01	Left to right	12	R	R	1	Bombus pascuorum	F
97	2022-07-02	Left to right	1	R	M	0	Bombus pascuorum	F
97	2022-07-02	Left to right	2	M	L	0	Bombus pascuorum	F
97	2022-07-02	Left to right	3	L	L	1	Bombus pascuorum	F
97	2022-07-02	Left to right	4	L	L	1	Bombus pascuorum	F
97	2022-07-02	Left to right	5	R	M	0	Bombus pascuorum	F
97	2022-07-02	Left to right	6	M	M	1	Bombus pascuorum	F
97	2022-07-02	Left to right	7	L	L	1	Bombus pascuorum	F
97	2022-07-02	Left to right	8	R	R	1	Bombus pascuorum	F
97	2022-07-02	Left to right	9	R	R	1	Bombus pascuorum	F
97	2022-07-02	Left to right	10	L	L	1	Bombus pascuorum	F
97	2022-07-02	Left to right	11	M	L	0	Bombus pascuorum	F
97	2022-07-02	Left to right	12	M	L	0	Bombus pascuorum	F
103	2022-07-04	Right to left	1	L	R	0	Bombus terrestris complex	F
103	2022-07-04	Right to left	2	R	R	1	Bombus terrestris complex	F
103	2022-07-04	Right to left	3	M	M	1	Bombus terrestris complex	F
103	2022-07-04	Right to left	4	M	M	1	Bombus terrestris complex	F
103	2022-07-04	Right to left	5	R	R	1	Bombus terrestris complex	F
103	2022-07-04	Right to left	6	L	R	0	Bombus terrestris complex	F
103	2022-07-04	Right to left	7	L	M	0	Bombus terrestris complex	F
103	2022-07-04	Right to left	8	R	M	0	Bombus terrestris complex	F
103	2022-07-04	Right to left	9	M	R	0	Bombus terrestris complex	F
103	2022-07-04	Right to left	10	R	R	1	Bombus terrestris complex	F
103	2022-07-04	Right to left	11	M	M	1	Bombus terrestris complex	F
103	2022-07-04	Right to left	12	L	L	1	Bombus terrestris complex	F
104	2022-07-04	Left to right	1	M	M	1	Bombus terrestris complex	F
104	2022-07-04	Left to right	2	R	L	0	Bombus terrestris complex	F
104	2022-07-04	Left to right	3	L	L	1	Bombus terrestris complex	F
104	2022-07-04	Left to right	4	M	L	0	Bombus terrestris complex	F
104	2022-07-04	Left to right	5	L	L	1	Bombus terrestris complex	F
104	2022-07-04	Left to right	6	L	L	1	Bombus terrestris complex	F
104	2022-07-04	Left to right	7	R	M	0	Bombus terrestris complex	F
104	2022-07-04	Left to right	8	R	M	0	Bombus terrestris complex	F
104	2022-07-04	Left to right	9	M	M	1	Bombus terrestris complex	F
104	2022-07-04	Left to right	10	M	L	0	Bombus terrestris complex	F
104	2022-07-04	Left to right	11	R	M	0	Bombus terrestris complex	F
104	2022-07-04	Left to right	12	L	M	0	Bombus terrestris complex	F
106	2022-07-05	Right to left	1	L	L	1	Bombus hypnorum	F
106	2022-07-05	Right to left	2	M	M	1	Bombus hypnorum	F
106	2022-07-05	Right to left	3	R	L	0	Bombus hypnorum	F
106	2022-07-05	Right to left	4	L	L	1	Bombus hypnorum	F
106	2022-07-05	Right to left	5	R	R	1	Bombus hypnorum	F
106	2022-07-05	Right to left	6	M	M	1	Bombus hypnorum	F
106	2022-07-05	Right to left	7	M	M	1	Bombus hypnorum	F
106	2022-07-05	Right to left	8	L	L	1	Bombus hypnorum	F
106	2022-07-05	Right to left	9	R	R	1	Bombus hypnorum	F
106	2022-07-05	Right to left	10	R	R	1	Bombus hypnorum	F
106	2022-07-05	Right to left	11	L	R	0	Bombus hypnorum	F
106	2022-07-05	Right to left	12	M	L	0	Bombus hypnorum	F
110	2022-07-06	Left to right	1	R	R	1	Bombus terrestris complex	F
110	2022-07-06	Left to right	2	L	R	0	Bombus terrestris complex	F
110	2022-07-06	Left to right	3	M	L	0	Bombus terrestris complex	F
110	2022-07-06	Left to right	4	L	L	1	Bombus terrestris complex	F
110	2022-07-06	Left to right	5	R	R	1	Bombus terrestris complex	F
110	2022-07-06	Left to right	6	M	L	0	Bombus terrestris complex	F
110	2022-07-06	Left to right	7	M			Bombus terrestris complex	F
110	2022-07-06	Left to right	8	L	L	1	Bombus terrestris complex	F
110	2022-07-06	Left to right	9	R	L	0	Bombus terrestris complex	F
110	2022-07-06	Left to right	10	R	M	0	Bombus terrestris complex	F
110	2022-07-06	Left to right	11	L	L	1	Bombus terrestris complex	F
110	2022-07-06	Left to right	12	M			Bombus terrestris complex	F
111	2022-07-06	Right to left	1	M	M	1	Bombus terrestris complex	F
111	2022-07-06	Right to left	2	L	M	0	Bombus terrestris complex	F
111	2022-07-06	Right to left	3	R	R	1	Bombus terrestris complex	F
111	2022-07-06	Right to left	4	M	L	0	Bombus terrestris complex	F
111	2022-07-06	Right to left	5	R	R	1	Bombus terrestris complex	F
111	2022-07-06	Right to left	6	R	R	1	Bombus terrestris complex	F
111	2022-07-06	Right to left	7	L	M	0	Bombus terrestris complex	F
111	2022-07-06	Right to left	8	M	L	0	Bombus terrestris complex	F
111	2022-07-06	Right to left	9	L	L	1	Bombus terrestris complex	F
111	2022-07-06	Right to left	10	M	M	1	Bombus terrestris complex	F
111	2022-07-06	Right to left	11	R			Bombus terrestris complex	F
111	2022-07-06	Right to left	12	L			Bombus terrestris complex	F
112	2022-07-07	Right to left	1	R	R	1	Bombus pascuorum	F
112	2022-07-07	Right to left	2	M	R	0	Bombus pascuorum	F
112	2022-07-07	Right to left	3	L	L	1	Bombus pascuorum	F
112	2022-07-07	Right to left	4	M	R	0	Bombus pascuorum	F
112	2022-07-07	Right to left	5	R	R	1	Bombus pascuorum	F
112	2022-07-07	Right to left	6	L	L	1	Bombus pascuorum	F
112	2022-07-07	Right to left	7	L	L	1	Bombus pascuorum	F
112	2022-07-07	Right to left	8	M	M	1	Bombus pascuorum	F
112	2022-07-07	Right to left	9	M	R	0	Bombus pascuorum	F
112	2022-07-07	Right to left	10	R	R	1	Bombus pascuorum	F
112	2022-07-07	Right to left	11	L	L	1	Bombus pascuorum	F
112	2022-07-07	Right to left	12	R			Bombus pascuorum	F
117	2022-07-07	Left to right	1	L	L	1	Bombus terrestris complex	F
117	2022-07-07	Left to right	2	R	M	0	Bombus terrestris complex	F
117	2022-07-07	Left to right	3	M	M	1	Bombus terrestris complex	F
117	2022-07-07	Left to right	4	R	R	1	Bombus terrestris complex	F
117	2022-07-07	Left to right	5	L	R	0	Bombus terrestris complex	F
117	2022-07-07	Left to right	6	M	L	0	Bombus terrestris complex	F
117	2022-07-07	Left to right	7	R	M	0	Bombus terrestris complex	F
117	2022-07-07	Left to right	8	R	L	0	Bombus terrestris complex	F
117	2022-07-07	Left to right	9	L	R	0	Bombus terrestris complex	F
117	2022-07-07	Left to right	10	M	M	1	Bombus terrestris complex	F
117	2022-07-07	Left to right	11	M	R	0	Bombus terrestris complex	F
117	2022-07-07	Left to right	12	L	M	0	Bombus terrestris complex	F
120	2022-07-08	Left to right	1	M	L	0	Bombus hypnorum	F
120	2022-07-08	Left to right	2	L	L	1	Bombus hypnorum	F
120	2022-07-08	Left to right	3	R	L	0	Bombus hypnorum	F
120	2022-07-08	Left to right	4	M	M	1	Bombus hypnorum	F
120	2022-07-08	Left to right	5	R	M	0	Bombus hypnorum	F
120	2022-07-08	Left to right	6	L			Bombus hypnorum	F
120	2022-07-08	Left to right	7	L	L	1	Bombus hypnorum	F
120	2022-07-08	Left to right	8	R	L	0	Bombus hypnorum	F
120	2022-07-08	Left to right	9	M	L	0	Bombus hypnorum	F
120	2022-07-08	Left to right	10	M	M	1	Bombus hypnorum	F
120	2022-07-08	Left to right	11	L	L	1	Bombus hypnorum	F
120	2022-07-08	Left to right	12	R	M	0	Bombus hypnorum	F
121	2022-07-08	Right to left	1	R	R	1	Bombus terrestris complex	F
121	2022-07-08	Right to left	2	L	L	1	Bombus terrestris complex	F
121	2022-07-08	Right to left	3	M	R	0	Bombus terrestris complex	F
121	2022-07-08	Right to left	4	R	R	1	Bombus terrestris complex	F
121	2022-07-08	Right to left	5	L	M	0	Bombus terrestris complex	F
121	2022-07-08	Right to left	6	R	R	1	Bombus terrestris complex	F
121	2022-07-08	Right to left	7	M	R	0	Bombus terrestris complex	F
121	2022-07-08	Right to left	8	M	M	1	Bombus terrestris complex	F
121	2022-07-08	Right to left	9	R	R	1	Bombus terrestris complex	F
121	2022-07-08	Right to left	10	L	L	1	Bombus terrestris complex	F
121	2022-07-08	Right to left	11	L	L	1	Bombus terrestris complex	F
121	2022-07-08	Right to left	12	M	M	1	Bombus terrestris complex	F
123	2022-07-09	Left to right	1	R	R	1	Bombus pascuorum	F
123	2022-07-09	Left to right	2	L	L	1	Bombus pascuorum	F
123	2022-07-09	Left to right	3	M	L	0	Bombus pascuorum	F
123	2022-07-09	Left to right	4	M	M	1	Bombus pascuorum	F
123	2022-07-09	Left to right	5	L	R	0	Bombus pascuorum	F
123	2022-07-09	Left to right	6	R	R	1	Bombus pascuorum	F
123	2022-07-09	Left to right	7	L	M	0	Bombus pascuorum	F
123	2022-07-09	Left to right	8	M	L	0	Bombus pascuorum	F
123	2022-07-09	Left to right	9	M			Bombus pascuorum	F
123	2022-07-09	Left to right	10	R	M	0	Bombus pascuorum	F
123	2022-07-09	Left to right	11	L			Bombus pascuorum	F
123	2022-07-09	Left to right	12	L			Bombus pascuorum	F
125	2022-07-09	Right to left	1	R	R	1	Bombus pascuorum	F
125	2022-07-09	Right to left	2	M	R	0	Bombus pascuorum	F
125	2022-07-09	Right to left	3	L	M	0	Bombus pascuorum	F
125	2022-07-09	Right to left	4	L	M	0	Bombus pascuorum	F
125	2022-07-09	Right to left	5	R	R	1	Bombus pascuorum	F
125	2022-07-09	Right to left	6	M	R	0	Bombus pascuorum	F
125	2022-07-09	Right to left	7	M	M	1	Bombus pascuorum	F
125	2022-07-09	Right to left	8	R	R	1	Bombus pascuorum	F
125	2022-07-09	Right to left	9	L	R	0	Bombus pascuorum	F
125	2022-07-09	Right to left	10	L	L	1	Bombus pascuorum	F
125	2022-07-09	Right to left	11	M	R	0	Bombus pascuorum	F
125	2022-07-09	Right to left	12	R	R	1	Bombus pascuorum	F
127	2022-07-11	Left to right	1	M	M	1	Bombus terrestris complex	F
127	2022-07-11	Left to right	2	R	M	0	Bombus terrestris complex	F
127	2022-07-11	Left to right	3	L	L	1	Bombus terrestris complex	F
127	2022-07-11	Left to right	4	L	L	1	Bombus terrestris complex	F
127	2022-07-11	Left to right	5	M	M	1	Bombus terrestris complex	F
127	2022-07-11	Left to right	6	R	M	0	Bombus terrestris complex	F
127	2022-07-11	Left to right	7	M	M	1	Bombus terrestris complex	F
127	2022-07-11	Left to right	8	L	M	0	Bombus terrestris complex	F
127	2022-07-11	Left to right	9	L	M	0	Bombus terrestris complex	F
127	2022-07-11	Left to right	10	R	M	0	Bombus terrestris complex	F
127	2022-07-11	Left to right	11	R	R	1	Bombus terrestris complex	F
127	2022-07-11	Left to right	12	M			Bombus terrestris complex	F
128	2022-07-11	Right to left	1	L	M	0	Bombus pascuorum	F
128	2022-07-11	Right to left	2	M	M	1	Bombus pascuorum	F
128	2022-07-11	Right to left	3	R	R	1	Bombus pascuorum	F
128	2022-07-11	Right to left	4	M	M	1	Bombus pascuorum	F
128	2022-07-11	Right to left	5	R	L	0	Bombus pascuorum	F
128	2022-07-11	Right to left	6	L	L	1	Bombus pascuorum	F
128	2022-07-11	Right to left	7	R	R	1	Bombus pascuorum	F
128	2022-07-11	Right to left	8	R	L	0	Bombus pascuorum	F
128	2022-07-11	Right to left	9	M	M	1	Bombus pascuorum	F
128	2022-07-11	Right to left	10	M	L	0	Bombus pascuorum	F
128	2022-07-11	Right to left	11	L	L	1	Bombus pascuorum	F
128	2022-07-11	Right to left	12	L	M	0	Bombus pascuorum	F
131	2022-07-12	Left to right	1	R	R	1	Bombus terrestris complex	F
131	2022-07-12	Left to right	2	L	M	0	Bombus terrestris complex	F
131	2022-07-12	Left to right	3	M	L	0	Bombus terrestris complex	F
131	2022-07-12	Left to right	4	L	L	1	Bombus terrestris complex	F
131	2022-07-12	Left to right	5	R	R	1	Bombus terrestris complex	F
131	2022-07-12	Left to right	6	R	R	1	Bombus terrestris complex	F
131	2022-07-12	Left to right	7	M	R	0	Bombus terrestris complex	F
131	2022-07-12	Left to right	8	M	R	0	Bombus terrestris complex	F
131	2022-07-12	Left to right	9	L	L	1	Bombus terrestris complex	F
131	2022-07-12	Left to right	10	L	L	1	Bombus terrestris complex	F
131	2022-07-12	Left to right	11	R	R	1	Bombus terrestris complex	F
131	2022-07-12	Left to right	12	M	L	0	Bombus terrestris complex	F
132	2022-07-12	Right to left	1	L	L	1	Bombus terrestris complex	F
132	2022-07-12	Right to left	2	M	M	1	Bombus terrestris complex	F
132	2022-07-12	Right to left	3	R	R	1	Bombus terrestris complex	F
132	2022-07-12	Right to left	4	L	M	0	Bombus terrestris complex	F
132	2022-07-12	Right to left	5	M	R	0	Bombus terrestris complex	F
132	2022-07-12	Right to left	6	R	M	0	Bombus terrestris complex	F
132	2022-07-12	Right to left	7	R	R	1	Bombus terrestris complex	F
132	2022-07-12	Right to left	8	M	M	1	Bombus terrestris complex	F
132	2022-07-12	Right to left	9	M	M	1	Bombus terrestris complex	F
132	2022-07-12	Right to left	10	L	M	0	Bombus terrestris complex	F
132	2022-07-12	Right to left	11	L	M	0	Bombus terrestris complex	F
132	2022-07-12	Right to left	12	R	R	1	Bombus terrestris complex	F
133	2022-07-13	Left to right	1	M	M	1	Bombus terrestris complex	F
133	2022-07-13	Left to right	2	R	R	1	Bombus terrestris complex	F
133	2022-07-13	Left to right	3	L	L	1	Bombus terrestris complex	F
133	2022-07-13	Left to right	4	M	R	0	Bombus terrestris complex	F
133	2022-07-13	Left to right	5	L	L	1	Bombus terrestris complex	F
133	2022-07-13	Left to right	6	M	R	0	Bombus terrestris complex	F
133	2022-07-13	Left to right	7	L	R	0	Bombus terrestris complex	F
133	2022-07-13	Left to right	8	R	M	0	Bombus terrestris complex	F
133	2022-07-13	Left to right	9	R	M	0	Bombus terrestris complex	F
133	2022-07-13	Left to right	10	M	L	0	Bombus terrestris complex	F
133	2022-07-13	Left to right	11	R	M	0	Bombus terrestris complex	F
133	2022-07-13	Left to right	12	L	L	1	Bombus terrestris complex	F
135	2022-07-13	Right to left	1	R	R	1	Bombus pascuorum	F
135	2022-07-13	Right to left	2	M	R	0	Bombus pascuorum	F
135	2022-07-13	Right to left	3	L	R	0	Bombus pascuorum	F
135	2022-07-13	Right to left	4	R	L	0	Bombus pascuorum	F
135	2022-07-13	Right to left	5	M	R	0	Bombus pascuorum	F
135	2022-07-13	Right to left	6	L	R	0	Bombus pascuorum	F
135	2022-07-13	Right to left	7	L	L	1	Bombus pascuorum	F
135	2022-07-13	Right to left	8	M	L	0	Bombus pascuorum	F
135	2022-07-13	Right to left	9	M	M	1	Bombus pascuorum	F
135	2022-07-13	Right to left	10	R	R	1	Bombus pascuorum	F
135	2022-07-13	Right to left	11	R	R	1	Bombus pascuorum	F
135	2022-07-13	Right to left	12	L	M	0	Bombus pascuorum	F
137	2022-07-14	Left to right	1	L	L	1	Bombus pascuorum	F
137	2022-07-14	Left to right	2	R	R	1	Bombus pascuorum	F
137	2022-07-14	Left to right	3	M	M	1	Bombus pascuorum	F
137	2022-07-14	Left to right	4	L	L	1	Bombus pascuorum	F
137	2022-07-14	Left to right	5	R	M	0	Bombus pascuorum	F
137	2022-07-14	Left to right	6	M	L	0	Bombus pascuorum	F
137	2022-07-14	Left to right	7	M	L	0	Bombus pascuorum	F
137	2022-07-14	Left to right	8	R	M	0	Bombus pascuorum	F
137	2022-07-14	Left to right	9	R	R	1	Bombus pascuorum	F
137	2022-07-14	Left to right	10	L	L	1	Bombus pascuorum	F
137	2022-07-14	Left to right	11	L	L	1	Bombus pascuorum	F
137	2022-07-14	Left to right	12	M	M	1	Bombus pascuorum	F
138	2022-07-14	Right to left	1	M	L	0	Bombus pascuorum	F
138	2022-07-14	Right to left	2	L	R	0	Bombus pascuorum	F
138	2022-07-14	Right to left	3	R	R	1	Bombus pascuorum	F
138	2022-07-14	Right to left	4	M	R	0	Bombus pascuorum	F
138	2022-07-14	Right to left	5	R	R	1	Bombus pascuorum	F
138	2022-07-14	Right to left	6	L	M	0	Bombus pascuorum	F
138	2022-07-14	Right to left	7	L	M	0	Bombus pascuorum	F
138	2022-07-14	Right to left	8	R	R	1	Bombus pascuorum	F
138	2022-07-14	Right to left	9	R	M	0	Bombus pascuorum	F
138	2022-07-14	Right to left	10	M	L	0	Bombus pascuorum	F
138	2022-07-14	Right to left	11	M	R	0	Bombus pascuorum	F
138	2022-07-14	Right to left	12	L	M	0	Bombus pascuorum	F
142	2022-07-15	Left to right	1	R	L	0	Bombus terrestris complex	F
142	2022-07-15	Left to right	2	M	L	0	Bombus terrestris complex	F
142	2022-07-15	Left to right	3	L	M	0	Bombus terrestris complex	F
142	2022-07-15	Left to right	4	R	R	1	Bombus terrestris complex	F
142	2022-07-15	Left to right	5	M	R	0	Bombus terrestris complex	F
142	2022-07-15	Left to right	6	L	M	0	Bombus terrestris complex	F
142	2022-07-15	Left to right	7	R	L	0	Bombus terrestris complex	F
142	2022-07-15	Left to right	8	R	L	0	Bombus terrestris complex	F
142	2022-07-15	Left to right	9	M	L	0	Bombus terrestris complex	F
142	2022-07-15	Left to right	10	M	M	1	Bombus terrestris complex	F
142	2022-07-15	Left to right	11	L	L	1	Bombus terrestris complex	F
142	2022-07-15	Left to right	12	L	L	1	Bombus terrestris complex	F
144	2022-07-15	Left to right	1	L	L	1	Bombus pascuorum	F
144	2022-07-15	Left to right	2	R	M	0	Bombus pascuorum	F
144	2022-07-15	Left to right	3	M	L	0	Bombus pascuorum	F
144	2022-07-15	Left to right	4	L	L	1	Bombus pascuorum	F
144	2022-07-15	Left to right	5	M	L	0	Bombus pascuorum	F
144	2022-07-15	Left to right	6	R	M	0	Bombus pascuorum	F
144	2022-07-15	Left to right	7	R	R	1	Bombus pascuorum	F
144	2022-07-15	Left to right	8	L	R	0	Bombus pascuorum	F
144	2022-07-15	Left to right	9	L	L	1	Bombus pascuorum	F
144	2022-07-15	Left to right	10	M	R	0	Bombus pascuorum	F
144	2022-07-15	Left to right	11	R	M	0	Bombus pascuorum	F
144	2022-07-15	Left to right	12	M	L	0	Bombus pascuorum	F
